# Supplementary material for: Conservation planning in agricultural landscapes: hotspots of conflict between agriculture and nature
Source: Divers Distrib. 2014 Dec 26;21(3):357–67. doi: 10.1111/ddi.12291 (PMC4579854; doi:10.1111/ddi.12291)
Supplement: Supplementary file 1 — Data S1 Coordinates, habitat, species, and yield for each of the 60405 cropland data points. [file ddi0021-0357-sd1.xlsx]

## Sheet: Sheet1
This file contains data for each cropland point (60,405 data points). The “LONGITUDE” and “LATITUDE” columns are the coordinates of the point (WGS84 coordinate reference system), “HABITAT” is the proportion of non-crop habitat with 2 km of the point (calculated from GlobCover 2009), “GRASSLAND” is the proportion of “grassland” within 2 km, “WOODLAND” is the proportion of “woodland” within 2 km, “…
LONGITUDE	LATITUDE	HABITAT	GRASSLAND	WOODLAND	SPECIES	YIELD
24.1681	59.0403	0.877273	0.0552372	0.822036	3	3
24.5931	59.3653	0.777395	0.0810345	0.69636	4	4
25.0347	59.3903	0.82931	0.073659	0.755651	3	3
24.8736	59.5014	0.684528	0.0611321	0.623396	4	3
26.1097	59.4403	0.568199	0.119349	0.448851	3	4
25.6569	58.9708	0.699012	0.100494	0.598518	3	3
26.7125	59.4792	0.678113	0.0862264	0.591887	4	3
22.8292	58.4847	0.798996	0.0762048	0.722791	1	4
22.4764	58.3125	0.730522	0.0524096	0.678112	1	3
23.5847	58.5819	0.76943	0.0582902	0.71114	1	3
23.8458	58.8931	0.674111	0.0860672	0.588043	3	3
24.3042	58.7875	0.828656	0.0625494	0.766107	3	3
24.8958	58.9208	0.478854	0.15247	0.326383	3	4
24.3403	58.4625	0.49257	0.113755	0.378815	3	3
25.2458	58.0014	0.845984	0.0996988	0.746285	3	3
25.6875	58.3292	0.660241	0.133333	0.526908	3	3
25.7847	58.7486	0.526877	0.109289	0.417589	3	4
25.8153	58.2292	0.633534	0.113956	0.519578	3	3
25.5514	58.3597	0.369277	0.158534	0.210743	3	4
26.5653	58.4236	0.869076	0.0369478	0.832129	3	3
26.9014	58.2542	0.541767	0.110241	0.431526	3	3
26.3681	58.3014	0.396185	0.127811	0.268373	3	3
26.8014	57.9958	0.697347	0.0919388	0.605408	3	3
27.0625	58.3764	0.490964	0.122992	0.367972	3	3
26.6097	58.8597	0.563241	0.144862	0.418379	3	3
26.5125	57.9653	0.790361	0.0578313	0.73253	3	4
27.2431	58.1125	0.68755	0.111245	0.576305	3	3
36.7986	58.6736	0.803162	0.142292	0.66087	5	3
37.0931	58.5403	0.620683	0.115562	0.50512	5	3
37.1986	58.4653	0.846386	0.0436747	0.802711	5	3
36.5736	58.1514	0.763855	0.046988	0.716867	5	3
37.8903	58.2681	0.610256	0.0871795	0.523077	4	3
37.9681	58.1819	0.594779	0.0544177	0.540361	4	3
38.6653	58.0042	0.724498	0.046988	0.67751	4	3
40.5014	58.0403	0.469076	0.18996	0.279116	4	3
41.7681	58.1819	0.789157	0.0777108	0.711446	4	3
49.9681	58.2097	0.597791	0.0900602	0.507731	4	3
50.0847	57.9625	0.5749	0.100703	0.474197	4	3
50.3792	58.4069	0.371687	0.161747	0.20994	4	3
50.9069	58.2486	0.515462	0.175402	0.34006	4	3
51.1264	58.3097	0.29257	0.157129	0.135442	4	3
50.8819	58.4208	0.298594	0.101104	0.19749	4	3
50.8264	58.0319	0.569478	0.186345	0.383133	4	3
50.8208	58.1597	0.482129	0.170783	0.311345	4	3
51.8986	58.2292	0.455823	0.131526	0.324297	3	3
51.8681	58.1347	0.448394	0.157932	0.290462	3	3
51.7403	58.2903	0.499799	0.135442	0.364357	3	3
51.3931	58.0153	0.431124	0.161345	0.269779	4	3
52.0403	58.1847	0.56506	0.114257	0.450803	3	3
52.3347	57.9819	0.497189	0.146185	0.351004	3	3
52.4847	58.1042	0.382129	0.168976	0.213153	3	3
53.1708	58.0208	0.341165	0.13243	0.208735	3	3
52.7097	58.1431	0.581352	0.102152	0.479201	3	3
53.6292	58.1847	0.474096	0.159137	0.31496	3	3
53.2236	58.1097	0.656225	0.115261	0.540964	3	3
53.9542	58.0347	0.590964	0.130823	0.460141	3	3
54.4903	58.3458	0.572289	0.156024	0.416265	3	3
54.7764	58.5625	0.468675	0.21506	0.253614	3	3
54.4347	58.1014	0.902811	0.0297189	0.873092	3	3
55.2125	57.9875	0.424083	0.175344	0.248739	3	3
54.5208	58.2264	0.647189	0.134839	0.512349	3	3
55.3958	58.3292	0.585743	0.132631	0.453112	3	3
55.4181	58.1569	0.850402	0.221586	0.628815	3	3
62.9931	58.1875	0.639357	0.224498	0.414859	3	3
63.4542	58.0958	0.39469	0.197345	0.197345	3	3
-2.90694	57.5514	0.882041	0.517755	0.364286	2	7
-2.04583	57.3125	0.600412	0.449588	0.150823	2	7
8.9125	56.9986	0.44918	0.177869	0.271311	2	6
9.89583	57.4014	0.357143	0.212449	0.144694	3	6
9.75139	57.0847	0.380198	0.182178	0.19802	3	6
9.84861	57.0042	0.678601	0.356996	0.321605	3	6
10.1181	57.4569	0.600408	0.213265	0.387143	3	6
10.3014	57.4042	0.416327	0.234286	0.182041	3	6
12.2847	57.3431	0.890535	0.0781893	0.812346	3	6
18.5403	57.5319	0.576531	0.118469	0.458061	4	6
18.2597	56.9681	0.891152	0.129938	0.761214	4	6
21.9125	57.3958	0.797755	0.082551	0.715204	3	3
21.4958	57.1458	0.634774	0.223971	0.410802	4	3
22.4903	57.3569	0.477984	0.200309	0.277675	3	3
22.5458	57.1903	0.543827	0.15751	0.386317	3	3
22.8736	57.1708	0.597737	0.21821	0.379527	3	3
24.3847	57.6958	0.558436	0.0652263	0.49321	4	3
24.8819	57.0125	0.685537	0.195248	0.490289	4	3
25.1875	57.6986	0.583878	0.089898	0.49398	3	3
24.8819	57.4819	0.624286	0.161122	0.463163	3	3
25.8375	57.4847	0.804898	0.10449	0.700408	3	3
25.7486	57.5708	0.432041	0.11602	0.31602	3	3
25.6208	57.0264	0.924897	0.0385802	0.886317	4	3
25.8347	57.2542	0.780864	0.114712	0.666152	3	3
26.8042	57.2958	0.713374	0.140638	0.572737	2	3
26.7597	57.7847	0.681224	0.0732653	0.607959	3	3
27.1153	57.9347	0.82551	0.0760204	0.74949	3	3
26.8736	57.1764	0.741975	0.113786	0.628189	2	3
26.3236	57.8819	0.616265	0.133835	0.48243	3	3
27.4847	57.8708	0.364859	0.0820281	0.282831	3	3
27.2569	57.1458	0.710314	0.187892	0.522422	2	3
27.3514	57.0319	0.910905	0.0813786	0.829527	2	3
28.5236	57.2292	0.900206	0.0365226	0.863683	2	3
28.5403	57.6319	0.836327	0.0814286	0.754898	2	3
29.2125	56.9792	0.886008	0.0709877	0.815021	2	2
28.2319	57.1875	0.882099	0.100309	0.78179	2	3
29.4931	57.1903	0.582922	0.0980453	0.484877	2	2
30.0347	57.5347	0.663771	0.0988347	0.564936	3	3
29.6764	57.6292	0.619796	0.167041	0.452755	3	3
35.0431	57.0875	0.359259	0.161111	0.198148	4	3
34.7375	57.0847	0.73786	0.112551	0.625309	4	3
35.2958	57.5708	0.812449	0.232347	0.580102	4	3
36.0597	57.0958	0.667695	0.0643004	0.603395	3	3
36.0236	57.3431	0.302469	0.143004	0.159465	4	3
35.6208	57.7819	0.610408	0.148061	0.462347	4	3
35.7708	57.6181	0.599592	0.13449	0.465102	4	3
35.5292	57.5431	0.526531	0.0632653	0.463265	4	3
36.2847	57.3875	0.561224	0.156122	0.405102	4	3
37.0569	57.3736	0.220782	0.0712963	0.149486	3	3
36.6153	57.8903	0.76747	0.10261	0.664859	5	3
37.0125	57.6125	0.689184	0.0792857	0.609898	5	3
36.8153	57.8403	0.278313	0.137149	0.141165	5	3
37.2847	57.5847	0.363878	0.15949	0.204388	5	3
38.0819	57.6319	0.759796	0.0676531	0.692143	4	3
37.6153	57.3903	0.282653	0.129082	0.153571	3	3
37.8431	57.7042	0.603061	0.0876531	0.515408	4	3
37.4319	57.4264	0.319796	0.059898	0.259898	3	3
37.2264	57.3403	0.788683	0.0239712	0.764712	3	3
37.6903	57.5431	0.611633	0.0633673	0.548265	4	3
38.2681	57.6931	0.823878	0.00785714	0.81602	4	3
38.8042	57.7097	0.553265	0.122347	0.430918	4	3
39.0569	57.7514	0.742041	0.0832653	0.658776	4	3
39.5542	57.5042	0.609796	0.143673	0.466122	3	3
39.3847	57.9431	0.554902	0.0985294	0.456373	4	3
39.5819	57.9014	0.43755	0.12239	0.315161	3	3
39.4819	57.3042	0.753909	0.0641975	0.689712	5	3
39.6625	57.7042	0.684286	0.0503061	0.63398	3	3
39.8014	56.9764	0.178189	0.0890946	0.0890946	6	3
39.9819	57.7569	0.467143	0.160102	0.307041	3	3
40.1208	57.8347	0.539558	0.0810241	0.458534	3	3
40.2236	57.9181	0.816466	0.0572289	0.759237	3	3
40.4486	57.7847	0.497468	0.120042	0.377426	3	3
40.2236	57.2653	0.355556	0.136626	0.21893	4	3
40.7708	57.3569	0.340741	0.108642	0.232099	4	3
40.7625	57.8319	0.358163	0.124388	0.233776	3	3
41.1181	57.3153	0.550206	0.133128	0.417078	5	3
40.4264	57.8569	0.648193	0.113253	0.53494	3	3
40.7458	57.1292	0.567782	0.106067	0.461715	6	3
40.9069	57.1153	0.60679	0.112037	0.494753	6	3
41.3986	57.5097	0.50449	0.107347	0.397143	4	3
41.7819	57.0208	0.553704	0.0772634	0.47644	6	3
41.3431	56.9708	0.60535	0.127778	0.477572	6	3
41.9097	57.2125	0.268107	0.0846708	0.183436	6	3
42.1875	57.4847	0.50102	0.0852041	0.415816	5	3
42.1347	57.1681	0.849383	0.0460905	0.803292	7	3
42.3264	57.3569	0.691975	0.101132	0.590844	6	3
42.9375	57.0819	0.488683	0.131584	0.357099	6	3
42.8958	57.3792	0.252096	0.0991018	0.152994	6	3
43.8097	57.1625	0.689506	0.0978395	0.591667	6	3
46.1792	57.2264	0.741358	0.0476337	0.693724	5	3
46.3931	57.3236	0.565432	0.144856	0.420576	5	3
46.7903	56.9931	0.371399	0.169239	0.20216	5	3
46.9875	57.3042	0.436008	0.139815	0.296193	5	3
47.1486	57.2319	0.607819	0.114609	0.49321	5	3
46.9792	57.4236	0.324286	0.155612	0.168673	5	3
47.7903	57.3347	0.329545	0.154855	0.17469	5	3
47.7542	57.1764	0.734156	0.0872428	0.646914	5	3
47.4986	57.5042	0.636735	0.261633	0.375102	5	3
47.3986	57.2069	0.669753	0.0961934	0.57356	5	3
47.4569	57.1153	0.465432	0.113374	0.352058	6	3
47.8875	57.4625	0.354898	0.142755	0.212143	5	3
48.1986	57.1486	0.405967	0.118621	0.287346	5	3
48.6069	57.5264	0.39551	0.189592	0.205918	5	3
49.1681	57.3097	0.335597	0.165741	0.169856	4	3
48.5347	57.3292	0.34177	0.195576	0.146193	5	3
48.8042	57.3625	0.322222	0.150823	0.171399	4	3
49.1153	57.0569	0.365226	0.180556	0.184671	4	3
49.0069	57.6236	0.632558	0.127907	0.504651	4	3
48.3292	57.3486	0.364815	0.0980453	0.26677	5	3
48.3819	57.5931	0.565714	0.135918	0.429796	5	3
49.2014	57.2153	0.34856	0.186626	0.161934	4	3
48.6264	57.0014	0.427708	0.201354	0.226354	5	3
49.8208	57.8681	0.64257	0.0963855	0.546185	4	3
50.1486	57.5931	0.453469	0.102245	0.351224	4	3
50.1431	56.9625	0.432922	0.0683128	0.364609	5	3
49.9792	57.5736	0.445306	0.122653	0.322653	4	3
49.9736	57.0403	0.409465	0.122428	0.287037	5	3
49.9653	57.2847	0.517695	0.158025	0.359671	4	3
49.6181	56.9708	0.442593	0.14928	0.293313	5	3
49.5375	57.3431	0.597942	0.148765	0.449177	4	3
49.3569	57.3514	0.480658	0.129218	0.35144	4	3
49.4875	56.9875	0.352058	0.176029	0.176029	4	3
50.6569	57.4097	0.919184	0.0269388	0.892245	4	3
50.4319	57.0292	0.571605	0.15823	0.413374	5	3
50.4236	57.6319	0.501837	0.118265	0.383571	4	3
50.8042	57.8403	0.473695	0.12239	0.351305	4	3
50.6458	57.5264	0.386735	0.115816	0.270918	4	3
50.3792	57.8069	0.418163	0.15398	0.264184	4	3
50.5597	57.6208	0.632041	0.10051	0.531531	4	3
51.4764	57.7597	0.460451	0.201537	0.258914	4	3
51.6986	57.0708	0.590741	0.125412	0.465329	4	3
51.8264	57.7069	0.652449	0.0935714	0.558878	4	3
51.3875	57.5903	0.839388	0.0543878	0.785	4	3
51.9153	57.9097	0.459036	0.139157	0.31988	3	3
52.0458	57.8236	0.530567	0.129656	0.400911	3	3
53.1181	57.2347	0.666255	0.125309	0.540947	3	3
52.9986	57.9264	0.361446	0.148594	0.212851	3	3
52.2375	57.8819	0.468724	0.162346	0.306379	3	3
53.1403	57.1208	0.907202	0.0256173	0.881584	3	3
52.4764	57.2708	0.500412	0.153498	0.346914	3	3
52.2708	57.1097	0.725103	0.0909465	0.634156	4	3
54.1764	57.0292	0.456432	0.126556	0.329876	3	3
53.3542	57.9319	0.814659	0.0338353	0.780823	3	3
53.7736	57.8097	0.588367	0.132959	0.455408	3	3
53.4931	57.2208	0.348765	0.0900206	0.258745	3	3
54.2042	57.4264	0.619796	0.0894898	0.530306	3	3
53.8347	57.5958	0.662041	0.0677551	0.594286	3	3
53.8486	57.2153	0.365021	0.126955	0.238066	3	3
53.9597	57.7319	0.809184	0.047449	0.761735	3	3
54.8875	57.3319	0.305967	0.150926	0.155041	3	3
54.6931	57.9319	0.765663	0.0756024	0.69006	3	3
54.6903	57.7403	0.624898	0.11449	0.510408	3	3
54.6042	57.5097	0.797551	0.0742857	0.723265	3	3
54.4736	57.3764	0.480864	0.162243	0.318621	3	3
54.3764	57.3042	0.406996	0.166461	0.240535	3	3
54.9903	57.5597	0.520612	0.135816	0.384796	3	3
54.4792	57.7069	0.426327	0.174388	0.251939	3	3
55.6097	57.1931	0.695885	0.0989712	0.596914	3	3
55.3958	57.0569	0.953086	0.0156379	0.937449	3	3
62.9625	57.5097	0.408571	0.194082	0.21449	3	3
62.6681	57.4097	0.562041	0.121837	0.440204	3	3
62.7514	57.6819	0.54449	0.210612	0.333878	3	3
63.1097	57.0486	0.474074	0.130041	0.344033	4	3
62.9375	57.6014	0.427551	0.19949	0.228061	3	3
62.9375	57.0708	0.374691	0.156481	0.21821	3	3
63.1625	57.6708	0.423265	0.211633	0.211633	3	3
62.7986	57.4375	0.450816	0.202959	0.247857	3	3
63.3153	57.2931	0.543827	0.267798	0.276029	3	3
63.3736	57.6208	0.367551	0.177653	0.189898	3	3
64.2153	57.3431	0.522634	0.158436	0.364198	4	3
63.3069	57.0764	0.497325	0.160185	0.33714	4	3
63.4597	57.2542	0.403292	0.199588	0.203704	3	3
63.8236	57.0653	0.396091	0.173354	0.222737	4	3
63.9792	57.7986	0.665714	0.210408	0.455306	3	3
63.4208	57.4514	0.436531	0.167245	0.269286	3	3
63.6486	57.2431	0.414609	0.207305	0.207305	3	3
64.2986	57.5514	0.398571	0.199286	0.199286	3	3
64.5069	57.4736	0.347347	0.167551	0.179796	3	3
69.1569	56.9903	0.406173	0.203086	0.203086	4	3
69.2181	57.0792	0.43107	0.209362	0.221708	4	3
68.8736	57.0125	0.419547	0.209774	0.209774	4	3
69.6903	57.2069	0.437037	0.218519	0.218519	4	3
69.9569	57.1569	0.465844	0.232922	0.232922	4	3
69.7792	57.3236	0.678189	0.366667	0.311523	4	3
69.3625	57.0153	0.429012	0.198045	0.230967	4	3
71.1875	56.9792	0.406173	0.203086	0.203086	4	3
70.5042	57.1375	0.509053	0.244239	0.264815	4	3
70.8708	57.1847	0.545267	0.153292	0.391975	4	3
70.4931	57.0125	0.399383	0.199691	0.199691	4	3
70.2903	57.1986	0.546296	0.273148	0.273148	4	3
71.7264	57.1347	0.447531	0.207305	0.240226	4	3
71.5986	57.0958	0.467901	0.233951	0.233951	4	3
71.6986	56.9597	0.381893	0.190947	0.190947	4	3
72.0014	57.3375	0.641975	0.34321	0.298765	4	3
72.0986	57.2819	0.474074	0.175309	0.298765	4	3
72.6153	57.1181	0.411934	0.197737	0.214198	4	3
72.6042	57.5569	0.696107	0.124283	0.571824	4	3
72.9625	57.2153	0.469617	0.232416	0.237201	4	3
73.0097	57.0236	0.402469	0.199177	0.203292	4	3
73.6069	57.0986	0.464198	0.178601	0.285597	4	3
73.4764	56.9903	0.467695	0.178292	0.289403	4	4
73.8625	57.1847	0.404608	0.202304	0.202304	4	3
73.3431	56.9681	0.411317	0.205658	0.205658	4	3
74.2708	57.0208	0.839095	0.186214	0.652881	4	3
83.8903	57.1625	0.583745	0.139609	0.444136	4	3
83.7486	57.6792	0.552174	0.140217	0.411957	3	3
83.9958	57.0625	0.545679	0.15144	0.394239	4	3
84.0153	57.4625	0.386885	0.189344	0.197541	4	3
84.1347	57.3236	0.887243	0.036214	0.851029	4	3
-3.68472	55.9958	0.484937	0.283054	0.201883	2	7
-3.26528	56.0958	0.665432	0.41749	0.247942	2	7
-3.14861	56.5292	0.917782	0.608264	0.309519	2	7
-2.80694	56.6181	0.214198	0.135905	0.0782922	2	7
-2.64028	56.6653	0.345679	0.054321	0.291358	2	6
-2.75972	55.9625	0.134519	0.090272	0.0442469	2	6
8.12083	56.0042	0.24125	0.158125	0.083125	2	6
8.69028	56.1125	0.664609	0.237243	0.427366	2	6
8.55972	56.0986	0.656996	0.293519	0.363477	2	6
8.25417	56.2292	0.72284	0.404218	0.318621	2	6
9.06806	56.2597	0.589095	0.123765	0.465329	2	6
9.10417	56.0736	0.604115	0.16214	0.441975	2	6
8.6125	56.7764	0.375847	0.217585	0.158263	2	6
8.32083	56.8181	0.70736	0.179569	0.527792	2	6
10.2097	56.4208	0.499177	0.270576	0.228601	3	6
9.92361	56.1125	0.616667	0.242078	0.374588	3	6
10.0014	56.3069	0.314609	0.151132	0.163477	3	6
10.0042	56.5736	0.502263	0.24537	0.256893	3	6
9.38194	56.0014	0.877922	0.148485	0.729437	3	6
10.2014	56.5625	0.509414	0.215377	0.294038	3	6
9.68194	56.6542	0.882305	0.417284	0.465021	3	6
10.7097	56.2097	0.517035	0.126659	0.390376	3	6
10.7542	56.3542	0.364815	0.179938	0.184877	3	6
12.7153	56.3819	0.540088	0.182819	0.357269	3	6
12.9097	56.3153	0.556173	0.142284	0.413889	3	6
12.2264	56.0014	0.657773	0.226786	0.430987	2	6
12.8014	56.1236	0.244033	0.11214	0.131893	4	7
13.9097	55.9625	0.937448	0.142782	0.794665	5	6
14.5903	56.2375	0.806405	0.148244	0.658161	4	6
15.6042	56.1736	0.265278	0.0388889	0.226389	4	6
21.5792	56.4403	0.503909	0.112037	0.391872	3	3
21.8208	56.7458	0.526543	0.152984	0.37356	2	3
21.8486	56.3625	0.580508	0.205085	0.375424	3	3
22.0264	56.4181	0.620576	0.105761	0.514815	3	3
21.7514	56.0819	0.545885	0.177469	0.368416	3	3
21.6458	56.8514	0.506996	0.127984	0.379012	2	3
21.4514	56.5792	0.356379	0.172428	0.183951	2	3
21.9736	56.5069	0.647119	0.111626	0.535494	3	3
21.3875	56.0264	0.733745	0.0582305	0.675514	3	3
22.4181	56.8486	0.319087	0.120954	0.198133	2	3
22.3903	56.3931	0.358264	0.115909	0.242355	3	3
22.7986	56.3236	0.283539	0.121193	0.162346	3	3
22.2597	56.8542	0.38107	0.130864	0.250206	2	3
23.1542	56.0264	0.614609	0.156276	0.458333	3	3
23.0125	56.7625	0.518519	0.133333	0.385185	3	3
22.5458	56.1181	0.625103	0.0969136	0.528189	3	3
22.7153	56.8653	0.4393	0.0986626	0.340638	2	3
22.2681	56.2931	0.422016	0.136934	0.285082	3	3
23.5625	56.5819	0.199383	0.0996914	0.0996914	3	3
23.2569	56.3319	0.268519	0.123971	0.144547	3	3
23.5736	56.2069	0.354527	0.0994856	0.255041	3	3
23.6625	56.7431	0.55535	0.11965	0.4357	4	3
23.4069	56.3597	0.596502	0.132407	0.464095	3	3
23.7653	56.3181	0.260494	0.124074	0.13642	3	3
24.0819	56.3292	0.298971	0.133025	0.165947	3	3
24.2153	56.1236	0.32572	0.166975	0.158745	3	3
24.0097	56.4319	0.379012	0.094856	0.284156	3	3
24.4153	56.1764	0.251029	0.106996	0.144033	3	3
25.1847	56.7153	0.725103	0.159259	0.565844	4	3
24.4792	56.5597	0.631702	0.144362	0.48734	3	3
25.1625	56.5764	0.927366	0.0480453	0.879321	3	3
24.4153	56.2708	0.363992	0.134671	0.229321	3	3
24.2653	56.8625	0.598413	0.143122	0.455291	4	3
24.6236	56.0653	0.350206	0.136008	0.214198	3	3
24.7569	56.3569	0.202263	0.11965	0.0826132	3	3
24.9653	56.9208	0.855761	0.0883745	0.767387	4	3
25.9736	56.5764	0.515021	0.107305	0.407716	3	3
26.1319	56.8069	0.848354	0.025	0.823354	3	3
25.4736	56.2736	0.562717	0.113728	0.448988	3	3
25.5819	56.8153	0.729012	0.177263	0.551749	4	3
25.7569	56.0319	0.503086	0.0725309	0.430556	3	3
25.2708	55.9875	0.389121	0.108787	0.280335	3	3
26.5292	56.6708	0.575103	0.207305	0.367798	3	3
26.7792	55.9931	0.543933	0.251883	0.29205	3	3
26.7097	56.6569	0.36358	0.118004	0.245576	3	3
26.6125	56.0736	0.679218	0.107099	0.572119	3	3
26.4264	56.3569	0.740741	0.0740741	0.666667	3	3
26.3514	56.1764	0.475309	0.110082	0.365226	3	3
26.5597	56.2486	0.552058	0.121708	0.43035	3	3
27.4042	56.1236	0.850412	0.0885802	0.761831	2	3
27.5014	56.6153	0.563288	0.131644	0.431644	2	3
27.2542	56.1181	0.8	0.113717	0.686283	2	3
27.4069	56.0014	0.787344	0.127282	0.660062	2	3
28.5736	56.4569	0.966667	0.0265432	0.940123	2	2
29.1014	56.9069	0.852675	0.192593	0.660082	2	2
29.6486	56.3292	0.929476	0.034607	0.894869	2	3
29.2681	56.4486	0.933745	0.0100823	0.923663	2	2
30.9181	56.3736	0.810082	0.0787037	0.731379	3	2
34.0958	56.4653	0.633951	0.135905	0.498045	3	3
34.0236	56.1097	0.399794	0.121708	0.278086	4	3
33.9569	56.3347	0.851852	0.0781893	0.773663	3	3
35.1042	56.9347	0.681893	0.0919753	0.589918	3	3
35.1097	56.4625	0.543827	0.107305	0.436523	5	3
34.7569	56.5347	0.614403	0.130247	0.484156	3	3
34.2569	55.9625	0.830962	0.0661088	0.764854	5	3
35.1681	56.2347	0.420782	0.0992798	0.321502	5	3
34.3097	56.2042	0.412963	0.118004	0.294959	4	3
34.6097	56.8264	0.489712	0.119342	0.37037	3	3
34.4486	56.9431	0.565844	0.0878601	0.477984	3	3
35.2486	56.7514	0.475926	0.104218	0.371708	3	3
35.6625	56.2847	0.313786	0.132202	0.181584	5	3
35.9042	56.1097	0.445679	0.186214	0.259465	5	3
35.7597	56.8597	0.434958	0.149682	0.285275	3	3
35.3292	56.4375	0.24321	0.101029	0.142181	5	3
35.2681	56.3014	0.415226	0.123251	0.291975	5	3
35.5597	56.4431	0.52037	0.144959	0.375412	5	3
35.4708	56.7403	0.463248	0.12906	0.334188	3	3
35.5681	56.2208	0.341564	0.141975	0.199588	5	3
35.6625	56.7681	0.489506	0.183025	0.306481	4	3
36.9292	56.1597	0.713374	0.0624486	0.650926	5	3
37.2208	56.0542	0.807613	0.0704733	0.73714	5	3
36.8375	56.3486	0.555144	0.086214	0.46893	5	3
36.6264	56.3625	0.743827	0.087963	0.655864	5	3
36.6125	56.7819	0.923457	0.0255144	0.897942	5	3
37.6847	56.1042	0.848755	0.0675311	0.781224	5	3
37.8986	56.1069	0.553086	0.122222	0.430864	5	3
37.5014	56.7208	0.479012	0.103704	0.375309	5	3
37.2431	56.8181	0.409877	0.114403	0.295473	5	3
38.0681	56.1014	0.700823	0.105556	0.595267	5	3
37.7736	56.9042	0.619547	0.0731481	0.546399	5	3
39.0208	56.0736	0.634711	0.0570248	0.577686	5	3
38.3069	56.8681	0.619547	0.0752058	0.544342	5	3
39.0764	56.4375	0.553086	0.169547	0.383539	5	3
38.4458	56.4347	0.854733	0.0487654	0.805967	5	3
38.8514	56.2208	0.711523	0.0718107	0.639712	5	3
38.8542	55.9903	0.772594	0.0766736	0.695921	5	3
39.9819	56.7708	0.724897	0.0723251	0.652572	5	3
39.7514	56.4069	0.351235	0.132407	0.218827	5	3
39.9597	56.4153	0.355967	0.138889	0.217078	5	3
40.1736	56.1153	0.357613	0.152058	0.205556	5	3
39.7069	56.8597	0.488066	0.132922	0.355144	5	3
39.8792	56.5958	0.353292	0.174588	0.178704	5	3
39.2708	56.1042	0.77284	0.0757202	0.697119	5	3
39.7375	56.6681	0.704733	0.0622428	0.64249	5	3
39.8181	56.3236	0.537449	0.159671	0.377778	5	3
40.6514	56.7847	0.861523	0.0377572	0.823765	5	3
40.3764	56.1597	0.177848	0.0889241	0.0889241	5	3
41.1819	56.6208	0.768519	0.0941358	0.674383	5	3
40.4819	56.8542	0.485802	0.117387	0.368416	5	3
40.9792	56.4625	0.707202	0.0963992	0.610802	5	3
41.0014	56.7014	0.659053	0.115535	0.543519	5	3
41.0792	56.2375	0.651029	0.130041	0.520988	5	3
40.8264	56.9069	0.714854	0.0875523	0.627301	6	3
40.8264	56.3264	0.677366	0.0938272	0.583539	5	3
41.8653	56.0486	0.803086	0.0311728	0.771914	5	3
41.2708	56.0458	0.737037	0.0927984	0.644239	5	3
41.5292	56.9375	0.729012	0.0929012	0.636111	6	3
41.3042	56.8347	0.633539	0.156276	0.477263	6	3
41.4736	56.1208	0.85823	0.0566872	0.801543	5	3
41.4292	56.0042	0.575311	0.148651	0.42666	5	3
42.6653	56.4347	0.664198	0.111934	0.552263	6	3
42.9597	55.9736	0.783047	0.0975322	0.685515	6	3
42.2653	56.9097	0.463992	0.166152	0.29784	6	3
42.4958	56.1986	0.930083	0.0293568	0.900726	6	3
42.9681	56.2931	0.535597	0.123765	0.411831	6	3
44.0542	56.4764	0.642593	0.0949588	0.547634	6	3
43.4597	56.8236	0.741358	0.0661523	0.675206	6	3
43.4458	56.4042	0.902092	0.032636	0.869456	6	3
43.4986	56.9014	0.7107	0.0882716	0.622428	6	3
43.7958	56.2153	0.423251	0.211626	0.211626	6	3
43.5931	56.2847	0.251029	0.131687	0.119342	6	3
43.8819	56.1542	0.317078	0.142078	0.175	6	3
43.9264	56.4208	0.757173	0.0621308	0.695042	6	3
44.2681	56.4264	0.735185	0.0671811	0.668004	6	3
44.6292	55.9875	0.386611	0.159833	0.226778	7	3
45.4458	56.0153	0.36358	0.136523	0.227058	7	3
45.6486	56.0042	0.291079	0.139315	0.151763	7	3
46.9403	56.0542	0.295885	0.14177	0.154115	7	3
46.7403	56.3986	0.583333	0.267857	0.315476	6	3
46.8514	55.9597	0.209414	0.100523	0.108891	7	3
46.4986	56.1681	0.276132	0.0907407	0.185391	7	3
46.2708	56.0069	0.312903	0.144931	0.167972	7	3
47.2903	56.9375	0.393416	0.192593	0.200823	6	3
47.7597	56.6097	0.492798	0.122942	0.369856	6	3
48.1764	56.7903	0.322428	0.165329	0.157099	5	3
48.1653	56.6125	0.526749	0.154321	0.372428	6	3
47.4458	56.8208	0.709671	0.179938	0.529733	6	3
49.0014	56.8347	0.315638	0.135185	0.180453	4	3
48.7014	56.3486	0.277778	0.122428	0.15535	5	3
48.7514	56.1236	0.465432	0.265638	0.199794	5	3
48.5319	55.9792	0.550209	0.203556	0.346653	6	3
48.9014	56.0347	0.32428	0.143621	0.180658	5	3
48.4458	56.8125	0.569342	0.134465	0.434877	5	3
49.0292	56.9458	0.346708	0.173354	0.173354	4	3
50.0736	56.8681	0.522016	0.10463	0.417387	5	3
49.6986	56.6347	0.658642	0.0721193	0.586523	4	3
49.2319	56.2736	0.350823	0.239198	0.111626	4	3
49.5514	56.1181	0.266872	0.160185	0.106687	5	3
49.5486	56.7597	0.338683	0.134362	0.204321	4	3
49.2431	56.1764	0.273868	0.153395	0.120473	5	3
50.2069	56.8458	0.454321	0.120165	0.334156	5	3
49.2403	56.8208	0.365226	0.199074	0.166152	4	3
49.4958	55.9847	0.319247	0.109414	0.209833	5	3
49.3181	56.8903	0.356379	0.155556	0.200823	4	3
49.4208	56.0514	0.251646	0.121708	0.129938	5	3
49.7681	56.7792	0.390123	0.112757	0.277366	5	3
49.6264	56.5403	0.701852	0.101955	0.599897	4	3
49.8403	56.7181	0.629424	0.0657407	0.563683	4	3
50.5319	56.7542	0.387619	0.19381	0.19381	5	3
50.9403	56.2958	0.223457	0.113786	0.109671	5	3
50.5847	56.5569	0.326749	0.165432	0.161317	5	3
50.3292	56.3625	0.32428	0.149794	0.174486	4	3
51.0847	56.4986	0.520988	0.10823	0.412757	5	3
50.2458	56.6458	0.280453	0.134053	0.146399	5	3
51.1264	56.1014	0.307819	0.131276	0.176543	5	3
51.1792	56.9014	0.412963	0.150926	0.262037	5	3
50.6153	55.9847	0.698117	0.148222	0.549895	5	3
50.9958	56.0153	0.369547	0.20535	0.164198	5	3
50.8125	56.5847	0.446502	0.204733	0.24177	5	3
51.9097	56.1542	0.903292	0.0442387	0.859053	4	3
52.0208	56.4708	0.656379	0.118313	0.538066	4	2
51.8514	56.7681	0.580453	0.177058	0.403395	4	3
51.2458	56.0347	0.670165	0.0881687	0.581996	5	3
51.6681	56.0764	0.769547	0.0514403	0.718107	4	3
51.3403	56.3542	0.468724	0.115021	0.353704	5	3
51.5569	56.8375	0.581481	0.183745	0.397737	4	3
51.6375	56.5764	0.542798	0.125309	0.41749	5	3
51.7903	56.6236	0.45144	0.110494	0.340947	4	3
52.3569	56.5542	0.578189	0.136831	0.441358	4	2
52.9347	56.0153	0.426132	0.14928	0.276852	4	3
52.9931	56.1986	0.376543	0.188272	0.188272	4	3
52.9292	56.8597	0.793621	0.0721193	0.721502	4	2
52.7931	56.6569	0.541152	0.0833333	0.457819	4	3
52.5153	56.6819	0.426337	0.145267	0.28107	4	3
52.7486	56.9069	0.314198	0.122119	0.192078	4	2
52.9792	56.4847	0.34321	0.171605	0.171605	4	3
52.5958	56.5681	0.538477	0.261008	0.277469	4	3
52.5375	56.8236	0.778333	0.085	0.693333	4	2
53.5708	56.3069	0.285805	0.168326	0.117479	4	3
53.7431	55.9875	0.453256	0.201047	0.252209	4	3
53.9819	56.2125	0.241358	0.143313	0.0980453	4	3
53.5236	56.6847	0.377572	0.182613	0.194959	4	3
54.1708	56.1097	0.615021	0.0832305	0.53179	4	3
53.2486	56.4458	0.311317	0.155658	0.155658	4	3
53.8069	56.0986	0.326132	0.169239	0.156893	4	3
53.5625	55.9708	0.204271	0.102136	0.102136	4	3
54.1653	56.3486	0.582305	0.140947	0.441358	4	3
53.6153	56.2236	0.42572	0.12644	0.29928	4	3
54.8014	56.0236	0.198354	0.0950617	0.103292	4	3
55.1681	56.1653	0.358436	0.144239	0.214198	4	3
54.6347	56.1653	0.245885	0.118827	0.127058	4	3
54.8431	56.1181	0.283128	0.133333	0.149794	4	3
55.0681	56.4042	0.297942	0.159259	0.138683	4	3
55.1208	56.7375	0.385417	0.186458	0.198958	4	3
54.9875	55.9653	0.360042	0.0858787	0.274163	4	3
54.7708	56.9292	0.666255	0.115021	0.551235	3	3
54.8653	56.2514	0.270165	0.122737	0.147428	4	3
54.8292	56.7569	0.430658	0.163889	0.26677	4	3
55.6903	56.3486	0.391975	0.0828189	0.309156	4	3
56.1319	56.4569	0.509259	0.13323	0.376029	3	3
55.8486	56.1347	0.858436	0.0197531	0.838683	4	3
55.9236	56.5597	0.32625	0.102708	0.223542	4	3
55.3375	56.7542	0.726543	0.118416	0.608128	4	3
55.4458	56.1958	0.6107	0.0748971	0.535802	4	3
55.6125	56.0236	0.472016	0.116667	0.35535	4	3
56.3375	56.5569	0.41893	0.151852	0.267078	3	3
56.8458	56.0764	0.454115	0.150926	0.303189	3	3
56.8653	55.9764	0.470711	0.203975	0.266736	3	3
61.1542	56.0181	0.416667	0.195988	0.220679	4	3
61.1264	56.3208	0.559465	0.15216	0.407305	4	3
61.6125	56.5625	0.361523	0.151955	0.209568	4	3
61.7708	56.0875	0.449794	0.159053	0.290741	4	3
61.4208	55.9764	0.413808	0.181799	0.232008	4	3
62.1736	56.5653	0.418724	0.209362	0.209362	4	3
61.4875	56.7514	0.75	0.168416	0.581584	3	3
62.2153	55.9708	0.4	0.2	0.2	4	3
61.2375	56.2236	0.466049	0.165123	0.300926	4	3
61.9458	56.9014	0.345267	0.172634	0.172634	3	3
61.9708	56.3236	0.295062	0.1393	0.155761	4	3
62.0069	56.5042	0.343908	0.171954	0.171954	4	3
61.7208	56.4208	0.54856	0.13642	0.41214	4	3
62.4875	56.0375	0.372428	0.186214	0.186214	4	3
62.9264	56.1069	0.385802	0.192901	0.192901	4	3
62.6486	55.9792	0.346653	0.173326	0.173326	4	3
63.2125	56.7125	0.521399	0.166049	0.35535	4	3
62.9792	56.9458	0.4893	0.145885	0.343416	4	3
62.7181	56.1292	0.451852	0.21358	0.238272	4	3
62.9069	56.6847	0.430247	0.20072	0.229527	4	3
62.7681	56.7319	0.426337	0.206996	0.219342	4	3
62.4542	56.1292	0.306379	0.153189	0.153189	4	3
62.2431	56.1736	0.348765	0.174383	0.174383	4	3
62.8708	56.5875	0.414198	0.209156	0.205041	4	3
62.9431	56.5042	0.41749	0.208745	0.208745	4	3
62.3625	56.6986	0.382716	0.191358	0.191358	4	3
63.5153	56.6625	0.438477	0.208951	0.229527	4	3
63.4792	56.3542	0.474074	0.175309	0.298765	4	3
63.8931	56.0597	0.427572	0.166461	0.261111	4	3
63.7153	56.5986	0.382099	0.191049	0.191049	4	3
63.6153	56.1792	0.354321	0.16893	0.185391	4	3
64.1597	56.3653	0.430658	0.215329	0.215329	4	3
64.0681	56.4431	0.431974	0.205258	0.226717	4	3
63.8458	56.3847	0.418107	0.209053	0.209053	4	3
63.9125	56.2681	0.385625	0.192813	0.192812	4	3
64.0486	56.2847	0.383745	0.189815	0.19393	4	3
63.4431	56.1014	0.443004	0.159774	0.28323	4	3
64.2486	56.0292	0.400412	0.175514	0.224897	4	3
64.8847	56.1569	0.817284	0.0609053	0.756379	4	3
64.6569	56.5014	0.424059	0.186925	0.237134	4	3
65.0014	56.5847	0.408848	0.152984	0.255864	4	3
64.5792	56.3458	0.589873	0.136709	0.453165	4	3
64.5569	56.2042	0.336214	0.157819	0.178395	4	3
64.8708	56.0764	0.518519	0.179012	0.339506	4	3
65.2208	56.6042	0.625309	0.148045	0.477263	4	3
64.2764	56.1181	0.303099	0.0957645	0.207335	4	3
64.2319	56.6986	0.740947	0.160597	0.58035	4	3
65.5208	56.5292	0.313913	0.152609	0.161304	4	3
65.7986	56.5514	0.413786	0.188374	0.225412	4	3
65.9403	56.8931	0.622428	0.175823	0.446605	4	3
66.1847	56.8375	0.400206	0.200103	0.200103	4	3
65.9875	55.9958	0.476096	0.172259	0.303838	4	3
65.6903	56.6403	0.267078	0.123251	0.143827	4	3
65.5903	56.0236	0.350412	0.171091	0.179321	4	3
66.0014	56.5875	0.520084	0.153347	0.366736	4	3
66.0208	56.1736	0.457143	0.224242	0.2329	4	3
66.0292	56.0736	0.603926	0.124277	0.479649	4	3
65.8903	56.6569	0.375309	0.187654	0.187654	4	3
67.0181	56.5792	0.433951	0.216975	0.216975	4	3
67.1986	56.6403	0.552263	0.276132	0.276132	4	3
66.8014	56.0403	0.271193	0.133539	0.137654	4	3
66.7819	56.3931	0.352675	0.176337	0.176337	4	3
66.4708	56.0403	0.371811	0.169444	0.202366	4	3
66.2986	56.4431	0.406173	0.203086	0.203086	4	3
66.5625	56.1153	0.430864	0.172222	0.258642	4	3
67.0069	56.4375	0.40823	0.204115	0.204115	4	3
67.1514	56.5069	0.423251	0.180761	0.24249	4	3
67.1597	56.7236	0.438066	0.202572	0.235494	4	3
67.0875	56.0514	0.408025	0.204012	0.204012	3	3
67.9264	56.2097	0.415432	0.207716	0.207716	3	3
67.3292	56.6458	0.505967	0.180967	0.325	4	3
67.7986	56.4319	0.384979	0.19249	0.19249	3	3
67.3597	56.8125	0.381687	0.184671	0.197016	4	3
67.6125	56.5403	0.453498	0.206173	0.247325	4	3
67.9736	56.6097	0.398354	0.199177	0.199177	4	3
67.8403	56.5208	0.303704	0.151852	0.151852	4	3
67.3069	56.4625	0.363786	0.181893	0.181893	4	3
67.6569	56.0958	0.416461	0.20823	0.20823	3	3
68.1986	56.6597	0.388066	0.194033	0.194033	4	3
67.4319	56.0514	0.427366	0.211626	0.215741	3	3
68.1486	56.3264	0.413374	0.206687	0.206687	3	3
68.0486	56.0014	0.405187	0.202593	0.202593	3	3
67.7708	56.7736	0.4	0.2	0.2	4	3
67.7625	56.3014	0.413992	0.19465	0.219342	3	3
68.4486	56.7681	0.384362	0.192181	0.192181	4	3
68.4458	56.6403	0.337037	0.168519	0.168519	3	3
68.2625	56.5903	0.416255	0.208128	0.208128	3	3
69.1819	56.3375	0.423045	0.211523	0.211523	3	3
68.6931	56.4681	0.352881	0.178498	0.174383	3	3
68.3264	56.2236	0.383333	0.191667	0.191667	3	3
68.4597	56.1792	0.380658	0.161523	0.219136	3	3
68.8875	56.8681	0.478601	0.237243	0.241358	4	3
68.6125	56.7403	0.416049	0.208025	0.208025	3	3
68.9847	56.4569	0.491152	0.171502	0.31965	3	3
68.7792	56.5486	0.406173	0.203086	0.203086	3	3
68.5681	56.1014	0.454733	0.227366	0.227366	3	3
69.1597	56.9153	0.409465	0.204733	0.204733	4	3
68.3097	56.9403	0.413374	0.206687	0.206687	4	3
68.4903	56.2931	0.337654	0.168827	0.168827	3	3
69.1875	56.2208	0.33642	0.16821	0.16821	3	3
70.1903	56.3764	0.404115	0.202058	0.202058	3	3
69.5042	56.5486	0.403909	0.201955	0.201955	3	3
69.3903	56.8181	0.411111	0.205556	0.205556	4	3
69.4986	56.1514	0.233128	0.116564	0.116564	3	3
70.1986	56.4708	0.399177	0.199588	0.199588	3	3
70.0042	56.3903	0.396091	0.198045	0.198045	3	3
69.6347	56.0486	0.460494	0.234362	0.226132	3	3
69.8264	56.0958	0.346914	0.173457	0.173457	3	3
69.4486	56.0236	0.478189	0.181481	0.296708	3	3
69.8847	56.5208	0.398148	0.199074	0.199074	3	3
70.1347	56.5458	0.320988	0.160494	0.160494	3	3
70.0125	56.0514	0.374691	0.187346	0.187346	3	3
69.9486	56.3069	0.3893	0.19465	0.19465	3	3
69.2347	56.5847	0.385802	0.192901	0.192901	3	3
69.5014	56.9319	0.396091	0.198045	0.198045	4	3
69.7264	56.9347	0.363992	0.181996	0.181996	4	3
70.4514	56.2875	0.416461	0.20823	0.20823	3	3
70.8431	56.8819	0.416049	0.199794	0.216255	4	3
70.8208	56.0069	0.360905	0.180453	0.180453	3	3
70.8708	56.6903	0.407202	0.203601	0.203601	4	3
71.1403	56.6181	0.396914	0.198457	0.198457	4	3
70.9736	56.9569	0.418519	0.209259	0.209259	4	3
71.1819	56.2764	0.383333	0.191667	0.191667	3	3
71.1903	56.4236	0.395062	0.197531	0.197531	4	3
70.6903	56.6236	0.39321	0.196605	0.196605	4	3
70.7819	56.2069	0.426543	0.213272	0.213272	3	3
70.9292	56.3236	0.399588	0.199794	0.199794	3	3
70.3125	56.3125	0.413169	0.206584	0.206584	3	3
71.0486	56.1931	0.42284	0.21142	0.21142	3	3
70.5958	56.7181	0.425514	0.200412	0.225103	4	3
70.9958	56.4625	0.405144	0.202572	0.202572	4	3
70.4736	56.4597	0.409259	0.20463	0.20463	3	3
70.3347	56.7847	0.394239	0.197119	0.197119	4	3
71.3931	56.1819	0.390535	0.195267	0.195267	3	3
71.8958	56.4625	0.343416	0.171708	0.171708	4	3
71.2653	56.6486	0.412346	0.206173	0.206173	4	3
71.2931	55.9708	0.405649	0.202824	0.202824	3	3
71.9931	56.0569	0.223663	0.105658	0.118004	3	3
71.5597	56.1569	0.364815	0.182407	0.182407	3	3
71.5236	55.9986	0.358036	0.176786	0.18125	3	3
71.3236	56.7625	0.41214	0.193724	0.218416	4	3
71.5153	56.4486	0.39177	0.195885	0.195885	4	3
72.2042	56.2264	0.386364	0.193182	0.193182	3	3
71.8403	56.0542	0.400837	0.196234	0.204603	3	3
71.5875	56.5653	0.410288	0.205144	0.205144	4	3
72.0014	56.5903	0.396296	0.198148	0.198148	4	3
71.7014	56.8125	0.410288	0.205144	0.205144	4	3
72.4597	56.8514	0.412963	0.206481	0.206481	4	3
73.1625	56.6181	0.427984	0.207819	0.220165	4	3
72.7903	56.2931	0.402058	0.201029	0.201029	4	3
72.8875	56.5792	0.380247	0.190123	0.190123	4	3
73.0236	56.7292	0.40144	0.196605	0.204835	4	3
72.8403	56.8042	0.399177	0.193416	0.205761	4	3
73.0625	56.3208	0.404115	0.202058	0.202058	4	3
72.6431	56.0569	0.360684	0.176068	0.184615	3	3
73.2069	56.3764	0.40679	0.19928	0.20751	4	3
72.4153	56.4292	0.412757	0.208436	0.204321	4	3
72.8819	56.6597	0.34465	0.172325	0.172325	4	3
72.5736	56.5931	0.353909	0.176955	0.176955	4	3
72.9458	56.9014	0.47284	0.191152	0.281687	4	3
72.6875	56.1931	0.365844	0.182922	0.182922	4	3
73.2903	56.8569	0.407202	0.203601	0.203601	4	3
73.5931	56.7597	0.466255	0.177572	0.288683	4	3
73.3681	56.0236	0.360995	0.180497	0.180497	3	3
73.9042	56.2903	0.397083	0.198542	0.198542	4	3
74.2069	56.8819	0.450617	0.190329	0.260288	4	3
73.5875	56.2903	0.390123	0.195062	0.195062	4	3
73.3958	56.3069	0.408642	0.196091	0.212551	4	3
73.9181	56.7653	0.440123	0.189198	0.250926	4	3
73.4625	56.5542	0.407627	0.197458	0.210169	4	3
74.1764	56.3569	0.495885	0.182099	0.313786	4	3
74.1431	56.4625	0.4	0.2	0.2	4	3
73.9792	55.9958	0.304812	0.152406	0.152406	4	3
73.7069	56.0292	0.373457	0.186728	0.186728	4	3
73.2931	56.5347	0.410905	0.193107	0.217798	4	3
73.8625	56.3958	0.390947	0.195473	0.195473	4	3
74.1542	56.7403	0.639506	0.120165	0.519342	4	3
74.5264	56.7875	0.540329	0.165226	0.375103	4	3
74.3514	56.5375	0.446502	0.186214	0.260288	4	3
74.3486	56.2736	0.41893	0.190947	0.227984	4	3
74.8958	56.6875	0.642181	0.12356	0.518621	4	3
74.2292	56.5708	0.4375	0.20625	0.23125	4	3
74.5819	56.3347	0.701235	0.0995885	0.601646	4	3
74.3431	55.9681	0.419874	0.209937	0.209937	4	3
74.5403	56.1097	0.368724	0.172016	0.196708	4	3
74.9431	56.2042	0.670988	0.100926	0.570062	4	3
74.8736	56.8097	0.471605	0.182305	0.2893	4	3
74.5569	56.4181	0.500412	0.169959	0.330453	4	3
76.1764	55.9653	0.382636	0.191318	0.191318	4	3
75.5153	56.0542	0.407407	0.197531	0.209877	4	3
75.3292	56.3319	0.589095	0.134053	0.455041	4	3
75.9514	56.0319	0.392798	0.159362	0.233436	4	3
75.8986	56.5153	0.545885	0.165947	0.379938	4	3
76.1486	56.6097	0.616872	0.129424	0.487449	4	3
75.5319	56.1403	0.4	0.2	0.2	4	3
75.6847	56.3208	0.394444	0.193107	0.201337	4	3
75.6597	55.9819	0.446681	0.179093	0.267588	4	3
75.7347	56.7958	0.664198	0.111934	0.552263	4	3
75.8792	56.8736	0.783539	0.0687243	0.714815	4	3
76.4292	56.2458	0.400823	0.200412	0.200412	4	3
76.9347	56.7125	0.459259	0.180247	0.279012	3	3
76.4542	56.7042	0.516049	0.161317	0.354733	3	3
76.6181	56.7264	0.471605	0.176132	0.295473	3	3
76.8042	56.8097	0.518519	0.160494	0.358025	3	3
76.5792	56.4653	0.406584	0.195062	0.211523	4	3
76.5264	56.3931	0.415021	0.19928	0.215741	4	3
76.8014	56.1486	0.439095	0.180453	0.258642	4	3
76.6792	55.9764	0.350418	0.175209	0.175209	4	3
76.4236	56.4847	0.546914	0.143827	0.403086	4	3
77.0875	56.0819	0.463158	0.178947	0.284211	5	3
77.1319	56.3125	0.431687	0.191152	0.240535	5	3
77.1097	56.4875	0.641975	0.119342	0.522634	4	3
77.5764	56.0708	0.469136	0.176955	0.292181	5	3
77.6097	56.3542	0.40823	0.204115	0.204115	5	3
77.7042	56.1681	0.47572	0.159671	0.316049	5	3
78.0597	56.7514	0.644239	0.124588	0.51965	3	3
77.4347	56.5069	0.410905	0.197222	0.213683	4	3
77.9097	56.2486	0.404938	0.198354	0.206584	5	3
77.2347	56.1236	0.569959	0.140947	0.429012	5	3
77.4292	56.2847	0.516049	0.161317	0.354733	5	3
78.1236	56.3986	0.477984	0.193724	0.284259	4	3
78.4208	56.2181	0.4107	0.20535	0.20535	4	3
78.4264	56.3819	0.4	0.2	0.2	4	3
78.6986	55.9958	0.425105	0.191632	0.233473	3	3
78.3514	56.7125	0.745679	0.0847737	0.660905	4	3
78.8958	56.0153	0.460905	0.176955	0.283951	3	3
78.5958	56.6069	0.525514	0.159877	0.365638	4	3
78.6375	56.1764	0.507202	0.165123	0.342078	4	3
80.0514	56.1347	0.762963	0.0790123	0.683951	3	3
79.8847	56.2792	0.863636	0.0413223	0.822314	3	3
80.5597	56.3986	0.488066	0.167901	0.320165	3	3
80.9542	55.9736	0.456276	0.192573	0.263703	3	3
80.2458	56.1014	0.402469	0.199177	0.203292	3	3
81.6986	55.9736	0.630962	0.123013	0.50795	3	3
83.0319	56.1792	0.801029	0.0774691	0.72356	4	3
83.8847	56.7097	0.54321	0.152263	0.390947	4	3
83.6097	56.1514	0.388636	0.18812	0.200517	4	3
83.6514	56.6958	0.480247	0.196914	0.283333	4	3
84.0014	56.4875	0.578601	0.134979	0.443621	4	3
83.5653	56.2625	0.395062	0.197531	0.197531	4	3
83.4153	56.2903	0.618107	0.109465	0.508642	4	3
84.0792	56.6347	0.676543	0.107819	0.568724	4	3
83.2569	56.2819	0.504733	0.176235	0.328498	4	3
-4.64306	55.5264	0.848	0.5928	0.2552	2	7
-3.57917	55.9292	0.916736	0.595607	0.32113	2	7
-1.95694	55.4569	0.934043	0.843617	0.0904255	2	7
-2.69306	55.5292	0.612128	0.45117	0.160957	2	7
-2.07639	55.7847	0.443305	0.271025	0.17228	2	7
-1.69028	55.2042	0.533617	0.322979	0.210638	2	7
8.5875	55.7264	0.703766	0.366946	0.33682	2	6
8.74028	55.6125	0.797046	0.281646	0.515401	2	6
9.13472	55.1319	0.579574	0.298723	0.280851	3	6
8.8375	55.2986	0.780851	0.420638	0.360213	2	6
8.7625	55.7792	0.64205	0.200523	0.441527	2	6
8.42083	55.7264	0.750209	0.319874	0.430335	2	6
8.24306	55.5208	0.60544	0.228109	0.377332	2	6
9.40694	55.5792	0.404043	0.21266	0.191383	3	6
9.86806	55.9097	0.443096	0.189331	0.253766	3	6
9.5625	55.3542	0.378571	0.187903	0.190668	3	6
9.87639	55.3903	0.54234	0.169043	0.373298	0	6
9.29306	54.9958	0.541126	0.306494	0.234632	3	6
10.2014	55.4514	0.73617	0.185106	0.551064	0	6
9.23194	55.5097	0.492553	0.205	0.287553	3	6
10.6792	55.1069	0.477021	0.192979	0.284043	0	6
11.1819	55.5125	0.286547	0.143274	0.143274	2	6
11.0708	55.7069	0.296862	0.133368	0.163494	2	6
10.3597	55.3681	0.349787	0.110638	0.239149	0	6
10.2264	55.2375	0.343617	0.160745	0.182872	0	6
11.7542	55.4986	0.476	0.184222	0.291778	2	6
11.3347	55.3319	0.317872	0.158936	0.158936	2	6
11.9792	55.6653	0.404897	0.194201	0.210696	2	6
12.1264	55.3042	0.53617	0.199149	0.337021	2	6
11.5236	55.2486	0.283404	0.105106	0.178298	2	6
12.2125	55.3958	0.51766	0.203936	0.313723	2	6
11.5764	55.8431	0.422803	0.241946	0.180858	2	6
12.0403	55.0014	0.411039	0.194264	0.216775	2	6
12.0181	55.2069	0.468085	0.125532	0.342553	2	6
12.3375	55.3292	0.383191	0.121809	0.261383	3	6
12.3625	55.2542	0.269337	0.134669	0.134669	3	6
13.1292	55.6792	0.222385	0.117469	0.104916	5	6
13.2792	55.3514	0.318579	0.10082	0.21776	6	6
14.0014	55.5264	0.367234	0.161489	0.205745	5	6
13.3569	55.5681	0.661702	0.244894	0.416809	5	6
13.4764	55.6319	0.598745	0.115272	0.483473	5	6
13.8931	55.6431	0.596862	0.304707	0.292155	5	6
14.1069	55.6042	0.785106	0.132128	0.652979	5	6
21.1153	55.5347	0.932673	0.0158416	0.916832	4	3
21.8319	55.9514	0.717992	0.240586	0.477406	3	3
21.7403	55.2792	0.333617	0.168085	0.165532	3	3
21.2792	55.1542	0.729787	0.145745	0.584043	4	3
21.9569	54.9736	0.570996	0.186364	0.384632	3	3
23.0819	55.8931	0.465948	0.116595	0.349353	3	3
23.2208	54.9847	0.422944	0.10974	0.313203	3	3
22.8042	55.3681	0.545745	0.138404	0.40734	3	3
22.9181	55.1403	0.311702	0.142234	0.169468	3	3
23.1431	55.6681	0.45523	0.106695	0.348536	3	3
22.8681	55.6764	0.616318	0.145397	0.470921	3	3
22.7042	55.7625	0.654393	0.107113	0.54728	3	3
22.8542	55.5431	0.702766	0.0394681	0.663298	3	3
23.9264	55.6736	0.36569	0.125105	0.240586	3	3
23.2236	55.8903	0.338511	0.120319	0.218191	3	3
23.8819	55.1764	0.290733	0.128987	0.161746	3	3
24.0903	55.1569	0.459149	0.101915	0.357234	3	3
23.3264	55.3847	0.544681	0.197872	0.346809	3	3
23.5236	55.7986	0.284519	0.133891	0.150628	3	3
23.4708	55.3292	0.315319	0.136383	0.178936	3	3
24.0014	55.4681	0.330426	0.140532	0.189894	3	3
23.5014	55.5264	0.45	0.110106	0.339894	3	3
23.8875	55.5653	0.38766	0.193404	0.194255	3	3
23.6736	55.4042	0.343404	0.175957	0.167447	3	3
24.3486	55.7069	0.194561	0.0972803	0.0972803	3	3
24.2264	55.7847	0.543724	0.0672594	0.476464	3	3
24.9653	55.3264	0.500215	0.121352	0.378863	3	3
25.0764	55.9042	0.526151	0.0643305	0.46182	3	3
25.0764	55.0708	0.615106	0.0862766	0.52883	3	3
24.2292	55.2042	0.45617	0.122128	0.334043	3	3
24.7208	55.1764	0.637021	0.159787	0.477234	3	3
24.9875	55.6681	0.63	0.0724468	0.557553	3	3
24.2903	55.3792	0.522128	0.09	0.432128	3	3
24.4264	55.6236	0.323849	0.0916318	0.232218	3	3
25.3042	55.4347	0.504255	0.171277	0.332979	3	3
25.7458	55.5319	0.722553	0.118723	0.60383	3	3
26.1597	55.1125	0.52617	0.0801064	0.446064	3	3
25.4514	55.5486	0.399138	0.146983	0.252155	3	3
25.2542	55.0764	0.718605	0.0709302	0.647674	3	3
26.7236	54.9819	0.706494	0.185281	0.521212	3	2
26.4597	55.2792	0.26	0.0959574	0.164043	3	3
26.2931	55.1264	0.723191	0.0701064	0.653085	3	2
26.9403	55.0847	0.39383	0.113511	0.280319	3	2
26.9625	55.1681	0.641702	0.106383	0.535319	3	2
27.8819	55.1403	0.451064	0.149787	0.301277	2	2
28.0236	55.2403	0.529149	0.118191	0.410957	2	2
27.6181	55.4458	0.695319	0.105957	0.589362	3	2
27.4042	55.1597	0.481064	0.10734	0.373723	3	2
28.0375	55.8375	0.780544	0.0814854	0.699059	2	2
27.6292	55.5903	0.430851	0.203936	0.226915	2	2
28.0403	55.1403	0.460851	0.127872	0.332979	2	2
27.7264	55.8264	0.532427	0.0942469	0.43818	2	2
28.2903	55.4986	0.610213	0.175319	0.434894	2	2
28.8181	55.3486	0.966376	0.0203057	0.94607	2	2
28.4819	55.6403	0.982845	0.0144351	0.96841	2	2
28.4097	55.3292	0.826526	0.0634977	0.763028	2	2
29.9375	55.5736	0.572766	0.0651064	0.50766	2	2
29.6681	55.2125	0.646927	0.0776536	0.569274	3	2
29.3069	55.2125	0.750638	0.0668085	0.68383	2	2
30.9764	55.0125	0.86342	0.036039	0.827381	3	2
30.8069	55.3819	0.679787	0.136489	0.543298	2	2
31.2736	55.4403	0.670213	0.104894	0.565319	2	3
32.3542	55.2875	0.749149	0.16266	0.586489	4	3
32.9014	55.3958	0.368085	0.109574	0.258511	4	3
33.1319	54.9597	0.416883	0.140043	0.27684	5	3
34.0764	55.6486	0.388494	0.14613	0.242364	5	3
34.1014	55.0986	0.471915	0.148723	0.323191	5	3
33.9681	55.8903	0.758787	0.200314	0.558473	5	3
33.4958	55.2375	0.483617	0.107766	0.375851	5	3
33.4181	55.0653	0.518298	0.116596	0.401702	5	3
34.1069	55.2236	0.503404	0.113404	0.39	5	3
34.3042	55.7708	0.459414	0.114644	0.34477	5	3
34.7736	55.6569	0.370293	0.0742678	0.296025	5	3
34.6264	55.6347	0.436611	0.124163	0.312448	5	3
34.9403	55.7625	0.558159	0.0594142	0.498745	5	3
34.8875	55.4431	0.338085	0.16266	0.175426	5	3
34.7097	55.7764	0.433556	0.0945556	0.339	5	3
34.4097	55.1014	0.616596	0.0806383	0.535957	5	3
34.2708	55.3986	0.567021	0.0984043	0.468617	5	3
34.4375	55.6653	0.463808	0.0791841	0.384623	5	3
34.3653	55.2236	0.403728	0.12511	0.278618	5	3
34.3764	55.5486	0.350638	0.113617	0.237021	5	3
36.2014	55.0792	0.592128	0.102447	0.489681	5	3
35.9847	55.9375	0.673013	0.0959205	0.577092	5	3
35.4208	55.1819	0.715532	0.0471277	0.668404	5	3
36.1681	55.5653	0.60766	0.110213	0.497447	5	3
36.0181	55.2653	0.673404	0.068617	0.604787	5	3
36.1875	55.2514	0.654681	0.106064	0.548617	5	3
35.3819	55.0181	0.8671	0.0439394	0.82316	5	3
36.7875	55.7681	0.814017	0.059728	0.754289	5	3
36.5958	55.0903	0.40383	0.0785106	0.325319	5	3
37.1792	55.8875	0.6159	0.100837	0.515063	5	3
36.5792	55.2514	0.492766	0.131489	0.361277	5	3
37.0986	55.2125	0.683404	0.0651064	0.618298	5	3
37.5625	55.3542	0.352766	0.0793617	0.273404	5	3
38.0625	55.4292	0.662766	0.0909574	0.571809	5	3
37.3208	55.4292	0.633404	0.0698936	0.563511	5	3
37.8264	55.3958	0.311064	0.106596	0.204468	5	3
38.0236	55.5819	0.150231	0.0704861	0.0797454	5	3
37.8653	55.0514	0.591064	0.0934043	0.49766	5	3
37.6458	55.4236	0.378511	0.12117	0.25734	5	3
38.0542	55.8125	0.550418	0.12249	0.427929	5	3
38.3931	55.3653	0.470851	0.0864894	0.384362	5	3
39.0264	54.9958	0.745991	0.0805425	0.665448	5	3
38.2514	55.7542	0.468619	0.154812	0.313808	5	3
38.4181	55.4819	0.617021	0.0851064	0.531915	5	3
38.2236	55.8347	0.556485	0.121339	0.435146	5	3
38.8486	55.2014	0.72766	0.0808511	0.646809	5	3
38.5736	55.6153	0.791561	0.0582278	0.733333	5	3
38.8736	55.8097	0.663598	0.0786611	0.584937	5	3
38.6458	55.0125	0.474242	0.137554	0.336688	5	3
39.1819	55.7264	0.512343	0.149477	0.362866	5	3
39.3931	55.4375	0.677872	0.102766	0.575106	5	3
39.4681	55.2347	0.574894	0.144894	0.43	5	3
39.8097	55.6319	0.56569	0.14477	0.420921	5	3
39.7819	55.1986	0.438511	0.102234	0.336277	5	3
39.7319	55.8931	0.55272	0.150837	0.401883	5	3
39.5125	55.5986	0.474065	0.159463	0.314603	5	3
39.9069	55.5264	0.59726	0.296347	0.300913	5	3
39.5653	55.1236	0.518298	0.165106	0.353191	5	3
40.0653	55.7653	0.691213	0.136402	0.554812	5	3
40.7653	55.7486	0.598117	0.142155	0.455962	5	3
40.6264	55.6347	0.60251	0.246862	0.355649	5	3
40.5514	55.1319	0.337447	0.168723	0.168723	5	3
41.1931	55.1069	0.721702	0.092766	0.628936	5	3
40.9625	55.7542	0.697908	0.148117	0.549791	5	3
40.7569	55.5931	0.849362	0.0502128	0.799149	5	3
40.5514	55.8069	0.533054	0.155649	0.377406	5	3
40.8292	55.2125	0.719149	0.093617	0.625532	5	3
41.0875	55.4069	0.651277	0.0873404	0.563936	5	3
41.8208	55.6292	0.558159	0.178661	0.379498	5	3
42.0931	55.3014	0.637124	0.0696352	0.567489	7	3
41.5708	55.0986	0.661422	0.0807112	0.580711	5	3
41.5597	55.7431	0.619247	0.0878661	0.531381	5	3
42.0319	55.0097	0.567316	0.14513	0.422186	7	3
41.7819	55.5069	0.728511	0.0621277	0.666383	5	3
41.2792	55.1958	0.541277	0.138723	0.402553	5	3
41.4903	55.5986	0.47	0.141383	0.328617	5	3
41.9931	55.3931	0.597817	0.156987	0.44083	6	3
42.2736	55.6125	0.579958	0.116983	0.462975	6	3
42.4681	55.0264	0.84329	0.0558442	0.787446	7	3
42.9542	55.7153	0.793933	0.0329498	0.760983	7	3
42.2542	55.4903	0.670213	0.111702	0.558511	7	3
42.4875	55.3431	0.94383	0.0187234	0.925106	7	3
44.1903	55.4986	0.281915	0.126064	0.155851	6	3
43.8208	55.7569	0.783755	0.0817511	0.702004	7	3
44.1069	55.6375	0.775523	0.0844142	0.691109	7	3
43.7069	55.0681	0.429362	0.140213	0.289149	7	3
43.4042	55.0597	0.350213	0.175106	0.175106	7	3
43.6847	55.2319	0.334468	0.150213	0.184255	7	3
43.7181	55.3931	0.334468	0.165106	0.169362	7	3
43.5792	55.4125	0.39383	0.182021	0.211809	7	3
43.6903	55.4708	0.799787	0.150957	0.64883	7	3
44.1375	55.8736	0.293933	0.136506	0.157427	7	3
43.9903	55.9292	0.582218	0.111192	0.471025	7	3
44.0236	55.2736	0.675319	0.0717021	0.603617	7	3
44.7403	55.3181	0.320213	0.140957	0.179255	6	3
44.5958	55.8542	0.404393	0.218933	0.18546	7	3
44.8569	55.8736	0.430335	0.200523	0.229812	7	3
44.3375	55.4347	0.265319	0.130532	0.134787	6	3
44.9236	55.9375	0.534519	0.168933	0.365586	7	3
44.7431	55.5097	0.258085	0.103511	0.154574	6	3
45.1625	55.1569	0.282128	0.121915	0.160213	6	3
44.9847	55.0514	0.320638	0.134787	0.185851	6	3
44.5931	55.7292	0.28682	0.147594	0.139226	7	3
44.7014	55.9042	0.284937	0.140377	0.144561	7	3
44.7986	55.7736	0.317155	0.135565	0.18159	7	3
44.9736	55.2125	0.34234	0.179681	0.16266	6	3
44.9597	54.9597	0.385498	0.153788	0.23171	6	3
44.9569	55.2958	0.250426	0.11883	0.131596	6	3
44.5931	55.0264	0.322511	0.161255	0.161255	6	3
45.2958	55.6486	0.323013	0.138494	0.184519	6	3
45.8292	55.6819	0.21569	0.0660042	0.149686	6	3
45.2542	55.0375	0.319957	0.136373	0.183584	6	3
45.8681	55.5014	0.599574	0.116809	0.482766	6	3
45.6875	55.9069	0.431172	0.12772	0.303452	7	3
45.8986	55.5819	0.270426	0.0862766	0.184149	6	3
45.3347	55.4986	0.695745	0.109574	0.58617	6	3
45.6208	55.0264	0.355411	0.112771	0.242641	6	3
45.6375	55.4542	0.377021	0.137447	0.239574	6	3
46.0903	55.2486	0.20617	0.0988298	0.10734	6	3
45.5375	55.8042	0.330753	0.175837	0.154916	7	3
45.7986	55.0736	0.305532	0.114468	0.191064	6	3
46.1319	55.4819	0.472128	0.119043	0.353085	6	3
45.6681	55.6208	0.240084	0.0968354	0.143249	6	3
45.5097	55.2764	0.272128	0.133936	0.138191	6	3
46.8125	55.2125	0.790213	0.0440426	0.74617	7	3
47.1292	55.7931	0.248117	0.113598	0.134519	7	3
46.8264	55.6347	0.299791	0.135251	0.16454	7	3
46.7708	55.7708	0.232636	0.0974895	0.135146	7	3
47.1153	55.6458	0.187029	0.0914226	0.0956067	7	3
46.5792	55.3458	0.714255	0.067766	0.646489	7	3
46.3292	55.3236	0.976923	0.00769231	0.969231	6	3
48.1764	55.5458	0.396383	0.166277	0.230106	7	3
48.0792	55.1208	0.239787	0.115638	0.124149	5	3
47.2431	55.0986	0.501915	0.125426	0.376489	7	3
47.7431	55.2458	0.196809	0.0792553	0.117553	6	3
47.4736	55.7292	0.237029	0.118515	0.118515	7	3
47.4931	55.9264	0.261925	0.114226	0.147699	7	3
47.4431	55.8403	0.17113	0.0688285	0.102301	7	3
47.4014	55.4347	0.442553	0.0744681	0.368085	6	3
47.9347	55.0736	0.323404	0.102128	0.221277	5	3
47.5875	55.8208	0.267782	0.121339	0.146444	7	3
47.5347	55.4486	0.314894	0.12766	0.187234	6	3
47.6708	55.4847	0.517234	0.126702	0.390532	6	3
48.0375	55.0069	0.345887	0.148701	0.197186	5	3
48.2153	55.1042	0.24234	0.0701064	0.172234	5	3
48.7792	55.6764	0.336402	0.105439	0.230962	6	3
48.7625	55.7653	0.640586	0.136192	0.504393	5	3
48.3792	55.4236	0.168723	0.0843617	0.0843617	6	3
48.5958	55.7542	0.445596	0.147668	0.297927	6	3
48.2847	55.8764	0.375229	0.148624	0.226606	6	3
48.9403	55.6819	0.263235	0.114811	0.148424	5	3
48.6486	55.1153	0.224468	0.107979	0.116489	5	3
48.6431	55.3097	0.429787	0.093617	0.33617	6	3
48.3764	55.0236	0.35	0.164177	0.185823	5	3
48.4931	55.6958	0.324477	0.149686	0.174791	6	3
48.4153	55.7931	0.334937	0.144456	0.190481	6	3
49.0458	55.3292	0.33383	0.186064	0.147766	6	3
49.8514	55.3875	0.229362	0.108298	0.121064	5	3
50.0708	55.4736	0.178607	0.0893035	0.0893035	5	3
50.0708	54.9986	0.442857	0.128355	0.314502	5	3
49.4264	55.6847	0.345816	0.126883	0.218933	5	3
49.8181	55.1625	0.267447	0.0805319	0.186915	5	3
49.8181	55.8653	0.254812	0.13159	0.123222	5	3
49.9403	55.4569	0.145745	0.0664894	0.0792553	5	3
49.3097	55.4236	0.299786	0.14562	0.154167	5	3
49.6375	55.4597	0.436596	0.239574	0.197021	5	3
49.7764	55.5569	0.311277	0.151383	0.159894	5	3
50.9708	54.9931	0.702814	0.0851732	0.617641	5	3
50.8042	55.0375	0.527253	0.143455	0.383798	5	3
51.1375	55.5125	0.608525	0.109332	0.499194	5	3
50.9569	55.6403	0.554603	0.0408996	0.513703	5	3
50.3375	55.5097	0.284043	0.139894	0.144149	5	3
50.8597	55.7403	0.263389	0.100314	0.163075	5	3
51.0486	55.4486	0.457278	0.193196	0.264082	5	3
51.1653	55.6847	0.60795	0.0968619	0.511088	5	3
50.5819	55.0708	0.31617	0.11766	0.198511	5	3
50.3097	55.6375	0.377824	0.121967	0.255858	5	3
50.3042	54.9764	0.433117	0.108333	0.324784	5	3
50.7347	55.1819	0.552128	0.146277	0.405851	5	3
52.0153	55.0431	0.564163	0.134013	0.43015	3	3
51.8347	55.5292	0.348298	0.101809	0.246489	4	3
51.6847	55.4931	0.293617	0.146809	0.146809	4	3
51.7764	55.1458	0.322553	0.105957	0.216596	4	3
51.4069	55.5958	0.331064	0.169787	0.161277	4	3
51.7931	55.9514	0.361297	0.180649	0.180649	4	3
52.0569	55.2681	0.593923	0.100829	0.493094	4	3
51.3542	54.9792	0.0807359	0.040368	0.040368	4	3
51.9514	55.9236	0.309833	0.200941	0.108891	4	3
51.7042	55.6264	0.676042	0.122396	0.553646	4	3
53.2181	55.5375	0.362766	0.162234	0.200532	4	3
52.2264	55.2431	0.455532	0.125638	0.329894	4	3
52.6236	55.5125	0.242128	0.121064	0.121064	4	3
52.8264	55.7181	0.538494	0.108159	0.430335	4	3
52.3986	55.1153	0.515106	0.129894	0.385213	4	3
52.5792	55.1486	0.318511	0.146489	0.172021	4	3
52.7069	55.2153	0.172766	0.086383	0.086383	4	3
52.9264	55.6069	0.267021	0.107979	0.159043	4	3
52.5042	55.3403	0.316197	0.136972	0.179225	4	3
54.1931	55.5486	0.25383	0.12266	0.13117	4	3
53.8347	55.8264	0.347309	0.133296	0.214013	4	3
53.6014	55.4153	0.502553	0.106596	0.395957	4	3
53.3819	55.2014	0.388723	0.166702	0.222021	4	3
53.9903	55.7458	0.360491	0.180246	0.180246	4	3
53.5181	55.5347	0.320851	0.12	0.200851	4	3
53.8847	55.9569	0.462762	0.208368	0.254393	4	3
53.3542	55.5042	0.359149	0.124255	0.234894	4	3
53.8958	55.0458	0.454681	0.114574	0.340106	3	3
53.4542	55.2625	0.591702	0.0660638	0.525638	4	3
54.2153	55.0653	0.35	0.175	0.175	3	3
54.0708	55.2014	0.726383	0.0653191	0.661064	3	3
54.8819	55.4764	0.184856	0.075601	0.109255	4	3
54.5208	55.6014	0.195319	0.0785106	0.116809	4	3
54.4569	55.1292	0.348298	0.135851	0.212447	3	3
54.6458	55.3264	0.232128	0.107553	0.124574	3	3
54.9625	55.2764	0.389362	0.12234	0.267021	3	3
55.0181	55.1486	0.299574	0.111489	0.188085	3	3
54.8403	55.2125	0.345455	0.101299	0.244156	3	3
54.5903	55.7014	0.288983	0.142373	0.14661	4	3
55.0236	55.7431	0.405858	0.135983	0.269874	4	3
54.9486	55.0708	0.314894	0.153191	0.161702	3	3
55.1097	55.6792	0.395397	0.111925	0.283473	4	3
54.3431	55.0514	0.420213	0.165426	0.254787	3	3
54.4264	55.9292	0.382636	0.19341	0.189226	4	3
55.0875	55.2403	0.419149	0.111702	0.307447	3	3
56.1847	55.8958	0.1841	0.0920502	0.0920502	3	3
55.8458	55.2681	0.386383	0.186809	0.199574	3	3
55.2236	55.8125	0.322803	0.138389	0.184414	4	3
55.7708	55.0792	0.362723	0.185826	0.176897	3	3
55.3319	55.3931	0.340426	0.157447	0.182979	3	3
55.9931	55.3264	0.445957	0.137872	0.308085	3	3
55.6847	55.1486	0.303404	0.128298	0.175106	3	3
56.0347	55.4236	0.379787	0.155851	0.223936	3	3
55.5375	54.9819	0.292641	0.14632	0.14632	3	3
55.3486	55.7431	0.241632	0.120816	0.120816	4	3
55.7208	55.3125	0.529362	0.154043	0.375319	3	3
55.6125	55.2181	0.360526	0.142982	0.217544	3	3
55.4542	55.1264	0.396	0.1905	0.2055	3	3
55.9181	55.7236	0.145397	0.0726987	0.0726987	3	3
55.6986	55.6125	0.460549	0.0699367	0.390612	3	3
56.2875	54.9819	0.352165	0.171753	0.180411	3	3
56.7153	55.7625	0.279079	0.131172	0.147908	3	3
56.4569	55.1042	0.440553	0.160369	0.280184	3	3
56.3569	55.5875	0.507447	0.130319	0.377128	3	3
56.3792	55.3042	0.34766	0.163191	0.184468	3	3
56.5153	55.0042	0.387879	0.111688	0.27619	3	3
56.2542	55.4986	0.481702	0.172766	0.308936	3	3
60.9986	55.3458	0.457447	0.145745	0.311702	4	3
60.9569	55.6347	0.434728	0.183891	0.250837	4	3
60.4403	55.1292	0.577021	0.124681	0.45234	4	3
60.8625	54.9903	0.421645	0.189177	0.232468	4	3
60.6875	55.1458	0.564894	0.133511	0.431383	4	3
60.5486	54.9792	0.390693	0.195346	0.195346	4	3
60.9125	55.1097	0.433404	0.169894	0.263511	4	3
61.0486	55.4319	0.614663	0.124639	0.490024	4	3
61.0069	55.0097	0.426623	0.19816	0.228463	4	3
61.7014	55.5403	0.428166	0.187882	0.240284	4	3
61.7042	55.2347	0.427447	0.196702	0.230745	4	3
61.5542	55.1597	0.273303	0.132127	0.141176	4	3
61.8236	55.0042	0.395455	0.202056	0.193398	4	3
61.9986	55.4875	0.411702	0.205851	0.205851	4	3
61.5708	55.4431	0.375106	0.187553	0.187553	4	3
62.0153	55.6764	0.398745	0.199372	0.199372	4	3
61.4625	55.0347	0.400237	0.197749	0.202488	4	3
61.5097	55.6208	0.430867	0.187372	0.243495	4	3
61.7819	55.8792	0.363032	0.165559	0.197473	4	3
62.1819	55.6708	0.414226	0.1841	0.230126	4	3
61.7097	55.4097	0.275532	0.148404	0.127128	4	3
61.8347	55.3625	0.48383	0.241915	0.241915	4	3
61.5931	55.9319	0.453556	0.180753	0.272803	4	3
62.1014	55.8181	0.407531	0.193305	0.214226	4	3
63.0208	55.8819	0.317782	0.158891	0.158891	4	3
62.8042	55.2375	0.366514	0.183257	0.183257	4	3
62.5319	55.6375	0.401327	0.200664	0.200664	4	3
62.6847	55.6347	0.345872	0.172936	0.172936	4	3
63.1208	55.1486	0.329694	0.164847	0.164847	4	3
62.3264	55.1431	0.417195	0.20181	0.215385	4	3
62.2514	55.7903	0.385356	0.192678	0.192678	4	3
62.6403	55.3681	0.392128	0.191809	0.200319	4	3
62.8681	55.4931	0.411702	0.205851	0.205851	4	3
62.4958	55.4986	0.4	0.2	0.2	4	3
62.9208	55.7625	0.301754	0.150877	0.150877	4	3
62.8708	55.8486	0.338075	0.169038	0.169038	4	3
62.2931	55.3153	0.382128	0.159149	0.222979	4	3
62.9181	55.6847	0.327406	0.163703	0.163703	4	3
62.4931	55.8514	0.395397	0.195607	0.199791	4	3
64.1569	54.9708	0.514719	0.170779	0.343939	3	3
64.0403	55.5236	0.370638	0.185319	0.185319	4	3
63.6292	54.9653	0.321645	0.160823	0.160823	4	3
63.5681	55.8153	0.476201	0.174782	0.301419	4	3
63.7958	55.1292	0.419362	0.209681	0.209681	4	3
63.4208	54.9708	0.327056	0.163528	0.163528	4	3
64.1792	55.5486	0.430851	0.136702	0.294149	4	3
64.0764	55.6486	0.420293	0.20387	0.216423	4	3
63.2736	55.7347	0.442259	0.177197	0.265063	4	3
63.4597	55.3403	0.434255	0.195851	0.238404	4	3
64.0625	55.1931	0.370426	0.180957	0.189468	4	3
64.0542	55.2736	0.431702	0.213723	0.217979	4	3
63.6931	55.4319	0.394894	0.186809	0.208085	4	3
63.4875	55.9319	0.393305	0.1841	0.209205	4	3
64.8514	55.8431	0.40523	0.202615	0.202615	4	2
65.0653	55.0736	0.394681	0.195213	0.199468	3	3
64.6014	55.4431	0.652766	0.115745	0.537021	4	3
65.2014	55.3292	0.305249	0.152624	0.152624	3	2
64.6792	55.7458	0.663598	0.112134	0.551464	4	3
64.2458	55.7792	0.53431	0.162552	0.371757	4	3
64.6681	55.1514	0.602553	0.105532	0.497021	3	3
64.8181	55.1292	0.457021	0.154043	0.302979	3	3
64.9792	55.9542	0.391423	0.195711	0.195711	4	3
64.6625	55.3681	0.342553	0.167021	0.175532	4	3
64.7292	55.0486	0.405532	0.164468	0.241064	3	3
64.3514	55.0764	0.354292	0.175	0.179292	3	3
64.5153	55.2292	0.379362	0.168404	0.210957	4	3
65.8097	55.6653	0.688912	0.108054	0.580858	4	3
65.3514	55.1181	0.193191	0.0965957	0.0965957	3	3
65.6681	54.9958	0.332251	0.166126	0.166126	3	3
66.0319	55.2875	0.348193	0.171084	0.177108	3	2
65.4569	55.7014	0.431799	0.186611	0.245188	4	3
66.0319	55.4208	0.381507	0.172489	0.209018	3	2
65.4181	55.0014	0.307143	0.153571	0.153571	3	3
66.0236	55.7569	0.411715	0.205858	0.205858	4	3
66.2208	55.0125	0.266883	0.133442	0.133442	3	3
66.0764	55.2042	0.392273	0.184773	0.2075	3	3
65.5319	55.2403	0.465319	0.170957	0.294362	3	3
65.9097	55.1042	0.327872	0.163936	0.163936	3	3
65.4014	55.2597	0.372766	0.169362	0.203404	3	3
66.9069	55.4958	0.369017	0.184509	0.184509	3	3
66.4681	55.1264	0.338511	0.160745	0.177766	3	3
66.2597	55.7208	0.288075	0.139854	0.148222	4	3
66.2597	55.1431	0.303472	0.151736	0.151736	3	3
66.4681	55.8236	0.416109	0.201778	0.214331	4	3
66.8431	55.1125	0.228869	0.111458	0.117411	3	3
66.7625	55.3958	0.303769	0.151884	0.151884	3	3
66.2569	55.5819	0.415745	0.203617	0.212128	3	3
66.7319	55.2014	0.229787	0.114894	0.114894	3	3
66.6792	55.0875	0.100213	0.0501064	0.0501064	3	3
66.2347	55.4875	0.238723	0.119362	0.119362	3	3
66.6958	55.0153	0.190476	0.0952381	0.0952381	3	3
66.6847	55.5736	0.26383	0.131915	0.131915	3	3
66.5153	55.9375	0.428178	0.154767	0.273411	4	3
67.1681	55.3431	0.294372	0.147186	0.147186	3	2
68.1958	55.5458	0.325532	0.162766	0.162766	3	3
67.7653	55.4514	0.322356	0.161178	0.161178	3	3
67.9375	55.5403	0.378054	0.186765	0.19129	3	3
67.6347	55.2542	0.263696	0.131848	0.131848	3	3
67.9764	54.9653	0.362273	0.181136	0.181136	3	4
67.8319	55.6569	0.370127	0.185064	0.185064	3	3
67.5931	54.9875	0.355411	0.177706	0.177706	3	3
68.1847	55.1736	0.219787	0.109894	0.109894	3	3
67.6042	55.1042	0.219181	0.109591	0.109591	3	3
67.4292	55.2569	0.221767	0.110884	0.110884	3	3
68.0847	55.6847	0.260879	0.130439	0.130439	3	3
67.6653	55.6403	0.401131	0.198303	0.202828	3	3
68.6486	55.3375	0.419484	0.221009	0.198474	3	3
69.0403	55.0208	0.375325	0.187662	0.187662	3	4
68.8042	55.1486	0.331838	0.165919	0.165919	3	4
68.7125	55.2236	0.405319	0.209043	0.196277	3	4
68.4986	55.2958	0.397447	0.198723	0.198723	3	3
68.3514	55.1319	0.24148	0.12074	0.12074	3	4
68.4819	55.1819	0.281081	0.140541	0.140541	3	3
69.4681	55.3292	0.400638	0.176915	0.223723	3	4
69.2986	55.2097	0.303111	0.151556	0.151556	3	4
69.5319	55.0069	0.374026	0.187013	0.187013	3	4
70.1403	55.1542	0.315957	0.157979	0.157979	3	4
69.9125	54.9875	0.354978	0.177489	0.177489	3	4
69.2514	55.0542	0.34569	0.172845	0.172845	3	4
70.5875	55.4986	0.393404	0.196702	0.196702	3	3
70.4653	55.2431	0.354681	0.17734	0.17734	3	4
70.7625	55.8764	0.425941	0.212971	0.212971	3	3
71.0819	55.1431	0.330213	0.165106	0.165106	3	3
71.1736	55.2903	0.378936	0.189468	0.189468	3	3
70.8708	55.6014	0.358723	0.179362	0.179362	3	3
71.0431	55.2181	0.296154	0.148077	0.148077	3	3
71.2181	55.8097	0.41569	0.207845	0.207845	3	3
70.7903	55.7153	0.385356	0.146653	0.238703	3	3
70.3375	55.1264	0.369787	0.184894	0.184894	3	4
70.7319	55.2764	0.4	0.2	0.2	3	3
70.9069	55.9431	0.317992	0.158996	0.158996	3	3
71.0958	55.0597	0.258298	0.129149	0.129149	3	3
71.1597	55.8903	0.295397	0.147699	0.147699	3	3
71.4236	55.4764	0.406383	0.203191	0.203191	3	3
71.4681	55.8542	0.35272	0.17636	0.17636	3	3
71.6514	55.3403	0.464681	0.23234	0.23234	3	3
71.6403	55.0431	0.439056	0.228112	0.210944	3	3
71.7708	54.9931	0.388528	0.194264	0.194264	3	3
71.6958	55.9125	0.370711	0.185356	0.185356	3	3
71.3514	55.6958	0.362343	0.181172	0.181172	3	3
71.8875	55.7125	0.423849	0.211925	0.211925	3	3
72.0375	55.7514	0.378634	0.189317	0.189317	3	3
71.9292	55.3319	0.402128	0.201064	0.201064	3	3
71.5708	55.7736	0.321757	0.160879	0.160879	3	3
71.3181	55.1319	0.354255	0.177128	0.177128	3	3
71.7681	55.6681	0.287448	0.143724	0.143724	3	3
71.9708	55.0569	0.296983	0.148491	0.148491	3	3
71.8792	55.4625	0.402128	0.201064	0.201064	3	3
72.4736	55.0819	0.376809	0.188404	0.188404	3	3
72.7736	55.4625	0.348085	0.174043	0.174043	3	3
72.8597	55.8597	0.413825	0.204608	0.209217	3	3
72.7708	55.0486	0.33383	0.166915	0.166915	3	3
72.6208	55.0931	0.332766	0.166383	0.166383	3	3
72.9458	55.3069	0.404681	0.20234	0.20234	3	3
72.2903	55.3181	0.35234	0.17617	0.17617	3	3
72.2569	55.0125	0.324675	0.162338	0.162338	3	3
72.6819	55.1931	0.388936	0.194468	0.194468	3	3
72.3819	55.2458	0.458936	0.229468	0.229468	3	3
72.2653	55.7097	0.341139	0.17057	0.17057	3	3
72.2681	55.5875	0.359362	0.179681	0.179681	3	3
72.9069	55.0458	0.223191	0.111596	0.111596	3	3
72.4958	55.4597	0.398511	0.199255	0.199255	3	3
73.1208	55.2403	0.383259	0.191629	0.191629	3	3
73.1764	55.3292	0.271674	0.135837	0.135837	3	3
73.4653	55.2097	0.469787	0.234894	0.234894	3	3
73.6097	55.7319	0.406904	0.207636	0.199268	3	3
73.3181	55.1819	0.354894	0.177447	0.177447	3	3
74.2125	55.8542	0.375616	0.187808	0.187808	4	3
73.2236	55.5958	0.37037	0.185185	0.185185	3	3
73.6764	55.2431	0.422553	0.211277	0.211277	3	3
74.2014	55.3181	0.373191	0.186596	0.186596	4	3
73.3792	55.5625	0.328085	0.164043	0.164043	3	3
73.9542	55.3347	0.270851	0.135426	0.135426	3	3
73.8847	55.4319	0.368298	0.184149	0.184149	3	3
74.1847	55.9569	0.411506	0.205753	0.205753	4	3
73.7764	55.1153	0.356809	0.178404	0.178404	3	3
73.4958	55.6403	0.377406	0.188703	0.188703	3	3
73.4431	55.7486	0.395064	0.195386	0.199678	3	3
73.7708	55.4931	0.105957	0.0529787	0.0529787	3	3
73.4514	55.8236	0.428913	0.212283	0.21663	3	3
73.7125	55.5736	0.416383	0.208191	0.208191	3	3
74.4347	54.9736	0.441775	0.220887	0.220887	4	3
74.9764	55.2819	0.246809	0.0957447	0.151064	4	3
74.5153	55.5403	0.394894	0.193191	0.201702	4	3
74.5069	55.4597	0.345532	0.172766	0.172766	4	3
74.5597	55.8931	0.462134	0.170397	0.291736	4	3
75.0403	55.5681	0.396383	0.198191	0.198191	4	3
74.4792	55.3431	0.391489	0.13617	0.255319	4	3
74.9486	55.4819	0.254681	0.12734	0.12734	4	3
74.5569	55.1681	0.34	0.17	0.17	4	3
74.6375	55.6958	0.550209	0.126569	0.42364	4	3
74.3375	55.3569	0.382979	0.187234	0.195745	4	3
74.9403	55.0792	0.336383	0.168191	0.168191	4	3
74.3792	55.8681	0.381381	0.186506	0.194874	4	3
74.2486	55.5542	0.340851	0.170426	0.170426	4	3
74.7014	55.1792	0.29383	0.146915	0.146915	4	3
74.5514	55.6347	0.438494	0.185774	0.25272	4	3
75.2625	55.8153	0.316318	0.116318	0.2	4	3
75.4708	55.6125	0.389873	0.182278	0.207595	4	3
76.0625	55.5431	0.398298	0.199149	0.199149	4	3
75.7514	55.1931	0.34383	0.171915	0.171915	4	3
76.1764	55.3375	0.390213	0.195106	0.195106	4	3
76.0042	55.6958	0.364758	0.182379	0.182379	4	3
76.0236	55.1625	0.353404	0.176702	0.176702	4	3
75.3625	55.3014	0.408085	0.204043	0.204043	4	3
76.0458	55.7819	0.416441	0.174437	0.242005	4	3
75.2958	55.3681	0.431702	0.20734	0.224362	4	3
75.5264	55.8986	0.423176	0.179399	0.243777	4	3
75.6486	55.7181	0.319665	0.155649	0.164017	4	3
75.4236	55.0847	0.193191	0.0965957	0.0965957	4	3
75.4236	55.6819	0.41046	0.196862	0.213598	4	3
76.1514	54.9764	0.373832	0.186916	0.186916	4	3
75.6042	55.3847	0.280617	0.140308	0.140308	4	3
76.9014	55.2903	0.401556	0.200778	0.200778	4	3
77.1236	55.1347	0.389787	0.194894	0.194894	4	3
76.9042	55.4292	0.428936	0.178298	0.250638	4	3
76.4708	55.6486	0.330962	0.165481	0.165481	4	3
76.4486	55.8125	0.429064	0.214532	0.214532	4	3
76.9931	55.3681	0.375427	0.187714	0.187714	4	3
76.7236	55.2181	0.396698	0.198349	0.198349	4	3
76.7153	55.6903	0.423009	0.145133	0.277876	4	3
76.8514	55.0208	0.343723	0.171861	0.171861	4	3
76.3375	55.3431	0.372444	0.186222	0.186222	4	3
76.8375	55.6403	0.522594	0.0960251	0.426569	4	3
77.0236	55.7736	0.295188	0.14341	0.151778	4	3
76.3097	55.5236	0.376383	0.188191	0.188191	4	3
76.3597	55.6014	0.367447	0.179468	0.187979	4	3
77.1625	55.6431	0.374686	0.187343	0.187343	4	3
76.7042	55.8458	0.405128	0.202564	0.202564	4	3
76.9431	55.8375	0.296025	0.145921	0.150105	4	3
77.3847	55.8208	0.324686	0.162343	0.162343	4	3
77.5347	55.8597	0.4	0.2	0.2	4	3
77.4208	55.8958	0.4	0.2	0.2	4	3
77.9708	55.7097	0.356522	0.178261	0.178261	4	3
77.6597	55.6042	0.388298	0.194149	0.194149	4	3
77.8931	55.1958	0.382553	0.191277	0.191277	4	3
77.8125	55.4542	0.350679	0.175339	0.175339	4	3
77.2458	55.1792	0.408511	0.204255	0.204255	4	3
78.0819	55.5903	0.379524	0.185	0.194524	4	3
77.8264	55.7708	0.388703	0.194351	0.194351	4	3
78.1931	55.7764	0.448214	0.148214	0.3	4	3
77.3931	55.7264	0.355021	0.17751	0.17751	4	3
78.7236	55.3069	0.348043	0.1675	0.180543	4	3
78.6181	55.4542	0.421064	0.187128	0.233936	4	3
78.5458	55.6958	0.425333	0.168222	0.257111	4	3
78.5569	55.3542	0.401948	0.19881	0.203139	4	3
78.3264	55.0542	0.327252	0.163626	0.163626	4	3
78.3181	55.8236	0.472803	0.175732	0.297071	4	3
78.7931	55.7764	0.413713	0.196308	0.217405	4	3
79.2153	55.0514	0.32617	0.163085	0.163085	4	3
78.3625	55.5319	0.394043	0.197021	0.197021	4	3
78.6042	55.1292	0.256867	0.128433	0.128433	4	3
78.8847	55.1931	0.315957	0.157979	0.157979	4	3
79.1736	55.2069	0.357234	0.170106	0.187128	4	3
78.8931	55.1208	0.326383	0.163191	0.163191	4	3
78.5819	55.8819	0.4	0.2	0.2	4	3
79.1653	55.2958	0.404255	0.178723	0.225532	4	3
79.0236	55.7403	0.475314	0.174895	0.300418	3	3
79.4653	55.5181	0.417822	0.194059	0.223762	3	3
79.4097	55.7208	0.286192	0.105439	0.180753	3	3
79.2597	55.6014	0.414468	0.171064	0.243404	3	3
79.6375	55.3097	0.417241	0.182759	0.234483	3	3
80.0236	55.8264	0.768201	0.0807531	0.687448	3	3
79.6319	55.1931	0.436596	0.171489	0.265106	4	3
80.1903	55.6931	0.494561	0.102929	0.391632	3	3
79.7903	55.7903	0.399791	0.197803	0.201987	3	3
80.1458	55.3097	0.324255	0.16	0.164255	3	3
79.3625	55.3903	0.40766	0.193191	0.214468	4	3
80.2208	55.3681	0.532766	0.155745	0.377021	3	3
80.8569	55.5319	0.507234	0.164255	0.342979	3	3
80.8958	55.3653	0.502128	0.13617	0.365957	3	3
80.6681	55.5097	0.396596	0.198298	0.198298	3	3
81.1764	55.6153	0.422785	0.192405	0.23038	3	3
81.1264	55.8597	0.471822	0.178708	0.293114	3	3
80.5208	55.3486	0.518615	0.127273	0.391342	3	3
80.5069	55.0292	0.396537	0.198268	0.198268	3	3
80.6986	55.5819	0.260426	0.130213	0.130213	3	3
81.0542	55.4597	0.43617	0.160638	0.275532	3	3
80.4014	54.9875	0.392424	0.191883	0.200541	3	3
80.5819	55.7236	0.46569	0.178452	0.287238	3	3
80.9014	54.9903	0.457143	0.172294	0.284848	3	3
81.2014	55.0625	0.465532	0.181702	0.28383	3	3
80.7069	55.8708	0.403138	0.201569	0.201569	3	3
81.2903	55.1486	0.474043	0.175319	0.298723	3	3
81.5125	54.9764	0.4	0.2	0.2	3	3
81.3708	54.9931	0.399134	0.199567	0.199567	3	3
81.3264	55.3319	0.510638	0.161702	0.348936	3	3
81.7208	55.0708	0.40766	0.197447	0.210213	3	3
82.0653	55.2764	0.48234	0.166702	0.315638	3	3
81.4264	55.6264	0.467826	0.164348	0.303478	3	3
81.4514	55.3569	0.547234	0.148085	0.399149	3	3
82.0458	54.9792	0.389827	0.155952	0.233874	3	3
81.3819	55.4236	0.683404	0.105532	0.577872	3	3
83.1208	55.2403	0.437872	0.193404	0.244468	3	3
82.5069	55.3208	0.411915	0.163404	0.248511	3	3
83.1292	55.8569	0.876987	0.0410042	0.835983	4	3
82.4292	55.0681	0.263404	0.125319	0.138085	3	3
82.5403	55.4764	0.368511	0.165106	0.203404	3	3
82.8764	55.4958	0.563948	0.133906	0.430043	3	3
82.7097	55.4625	0.461064	0.151809	0.309255	3	3
82.3292	55.3403	0.394043	0.197021	0.197021	3	3
82.6403	55.3292	0.311064	0.155532	0.155532	3	3
83.4736	55.7514	0.379079	0.18954	0.18954	4	3
83.8819	55.1819	0.688723	0.0954255	0.593298	3	3
84.1431	55.4875	0.468723	0.151383	0.31734	3	3
83.7236	55.1014	0.61	0.134787	0.475213	3	3
83.3569	55.8875	0.4	0.2	0.2	4	3
84.1236	55.0736	0.394043	0.197021	0.197021	3	3
83.6375	55.0069	0.56969	0.149889	0.419801	3	3
84.2986	54.9958	0.38355	0.191775	0.191775	3	3
84.3653	55.6708	0.628936	0.118723	0.510213	3	3
84.8125	55.5458	0.382553	0.155106	0.227447	3	3
85.0292	55.8403	0.847699	0.032636	0.815063	3	3
84.7375	55.1236	0.395106	0.193298	0.201809	3	3
84.3375	55.2792	0.667234	0.10383	0.563404	3	3
84.5069	55.6958	0.383617	0.149255	0.234362	3	3
85.0819	55.6097	0.43617	0.145745	0.290426	3	3
84.9486	55.9069	0.7	0.0738494	0.626151	3	3
84.8319	54.9681	0.43355	0.169156	0.264394	3	3
84.5597	55.6292	0.384937	0.125523	0.259414	3	3
85.7069	55.1986	0.370426	0.185213	0.185213	3	3
85.8236	55.0069	0.342424	0.17987	0.162554	3	3
85.4208	55.3042	0.421702	0.183191	0.238511	3	3
85.3208	55.0542	0.42234	0.183511	0.23883	3	3
85.9681	55.2181	0.308621	0.152155	0.156466	3	3
86.0403	55.2986	0.106383	0.0531915	0.0531915	3	3
86.1153	55.5042	0.420213	0.210106	0.210106	3	3
85.2236	54.9986	0.45368	0.170563	0.283117	3	3
85.5736	55.3153	0.371277	0.196277	0.175	3	3
85.3181	55.7319	0.376778	0.188389	0.188389	3	3
85.3403	55.1458	0.326596	0.163298	0.163298	3	3
85.5125	55.0875	0.307872	0.162447	0.145426	3	3
86.6319	55.0403	0.58927	0.153004	0.436266	3	3
86.3347	55.3153	0.617241	0.181466	0.435776	3	3
-114.862	54.1681	0.829295	0.256498	0.572797	2	5
-114.013	54.6764	0.859091	0.187121	0.67197	2	5
-114.221	54.2153	0.704626	0.403855	0.300771	2	5
-114.007	54.2458	0.761013	0.344824	0.416189	2	5
-113.824	54.2375	0.785463	0.264978	0.520485	2	5
-113.057	54.2153	0.839207	0.372026	0.467181	2	5
-112.876	53.9819	0.825566	0.348077	0.477489	2	5
-112.835	54.1431	0.710132	0.278414	0.431718	2	5
-113.765	54.0931	0.723318	0.282735	0.440583	2	5
-112.71	54.1458	0.689427	0.39185	0.297577	2	6
-111.79	54.4986	0.850446	0.304688	0.545759	2	5
-111.257	54.2264	0.56674	0.319934	0.246806	2	6
-111.032	53.9764	0.955882	0.325	0.630882	2	5
-109.049	54.1319	0.948678	0.0796256	0.869053	2	6
-108.771	53.9931	0.791256	0.231502	0.559753	2	5
-2.20139	53.9764	0.944796	0.856109	0.0886878	2	6
-1.37639	54.6292	0.613853	0.254978	0.358874	2	7
-0.865278	54.1486	0.253744	0.114097	0.139648	3	6
-1.47639	54.2153	0.133921	0.0920705	0.0418502	3	6
-0.784722	54.0458	0.615022	0.449664	0.165359	3	7
-1.33472	54.4986	0.392208	0.198701	0.193506	3	6
-1.1875	54.2069	0.646035	0.367511	0.278524	3	6
-0.151389	54.1319	0.147011	0.0898098	0.0572011	3	6
-0.476389	54.0125	0.0692825	0.0315022	0.0377803	3	7
-0.443056	54.3514	0.819178	0.492466	0.326712	3	7
8.86528	54.7375	0.649351	0.477489	0.171861	3	7
8.34583	54.9042	0.460096	0.296875	0.163221	3	7
8.89583	54.8625	0.829004	0.429654	0.399351	3	7
8.9375	54.6681	0.897619	0.266126	0.631494	3	7
9.67639	54.7403	0.317749	0.172727	0.145022	3	6
9.41806	54.7625	0.383913	0.210652	0.173261	3	6
10.0569	54.4597	0.495964	0.265022	0.230942	4	7
9.99028	54.9486	0.347619	0.173377	0.174242	0	6
9.87361	54.6681	0.458442	0.218398	0.240043	3	6
9.34583	54.0625	0.842377	0.455269	0.387108	3	7
10.7542	54.8514	0.211039	0.112446	0.0985931	1	6
10.3875	54.2208	0.438274	0.187279	0.250996	3	6
10.6069	54.2319	0.593392	0.287445	0.305947	3	6
10.4181	54.0125	0.569955	0.271076	0.298879	4	7
10.9681	54.2125	0.189207	0.0946035	0.0946035	4	6
11.4514	54.7486	0.176623	0.0883117	0.0883117	0	6
11.9097	54.1486	0.532886	0.25906	0.273826	5	7
11.9597	54.8931	0.143939	0.0693723	0.0745671	0	6
13.1708	54.1875	0.136784	0.0794053	0.0573789	4	7
12.2819	54.1736	0.64163	0.213767	0.427863	4	7
12.6125	54.2986	0.0722467	0.0361233	0.0361233	4	7
13.0542	54.0597	0.262556	0.158184	0.104372	4	7
13.0569	54.2903	0.142291	0.0667401	0.0755507	4	7
13.3014	53.9958	0.0744395	0.0470852	0.0273543	4	7
13.2736	54.2903	0.420925	0.238656	0.182269	1	7
13.3569	54.1153	0.402444	0.163444	0.239	4	7
15.9208	54.1375	0.655507	0.153744	0.501762	4	3
16.1958	53.9847	0.702262	0.0728507	0.629412	4	3
16.0542	54.0542	0.497982	0.144058	0.353924	4	3
16.2653	54.2486	0.578194	0.255617	0.322577	4	3
17.0514	54.4653	0.412996	0.0699339	0.343062	4	3
16.5958	54.3236	0.42467	0.139648	0.285022	4	3
17.1903	54.5708	0.690476	0.0816017	0.608874	3	3
17.8819	54.5097	0.535931	0.0645022	0.471429	3	3
17.6986	54.2875	0.833921	0.0292952	0.804626	4	3
18.1542	54.8264	0.665	0.353167	0.311833	4	3
17.5153	54.2181	0.308444	0.0986667	0.209778	4	3
17.6292	54.5458	0.628139	0.147403	0.480736	3	4
18.2069	54.3958	0.274229	0.112885	0.161344	3	3
18.8236	54.2292	0.249559	0.12522	0.124339	3	3
19.1542	54.2431	0.374449	0.169163	0.205286	3	3
18.3403	54.0208	0.395964	0.085426	0.310538	4	3
18.9181	54.0431	0.265247	0.123655	0.141592	3	3
19.1875	54.1181	0.336667	0.153667	0.183	3	3
18.3403	54.7875	0.124026	0.062013	0.062013	4	3
20.0208	54.1458	0.281057	0.126432	0.154626	3	3
20.1986	54.5125	0.465368	0.216234	0.249134	4	3
20.1903	54.2208	0.492952	0.169824	0.323128	3	3
19.7958	54.1847	0.418722	0.16707	0.251652	3	3
19.7042	53.9792	0.378507	0.142195	0.236312	3	3
20.6264	54.1903	0.476652	0.126432	0.35022	3	3
20.6847	54.0097	0.393722	0.207175	0.186547	3	3
20.2931	53.9986	0.348206	0.172309	0.175897	3	3
20.5375	53.9597	0.419005	0.162896	0.256109	3	3
20.8708	54.3681	0.667841	0.227313	0.440529	3	3
20.7903	54.8181	0.360823	0.189069	0.171753	3	3
20.5514	54.7292	0.375	0.0983696	0.27663	3	3
20.5236	54.0986	0.787444	0.194619	0.592825	3	3
20.4847	54.6125	0.718831	0.144697	0.574134	3	3
21.7431	54.5069	0.730087	0.382359	0.347727	3	3
21.5236	54.0069	0.69949	0.169133	0.530357	4	3
21.2403	54.5764	0.754978	0.197835	0.557143	3	3
21.5514	54.1931	0.445045	0.164865	0.28018	4	3
21.6097	54.0597	0.809945	0.118232	0.691713	4	3
22.1069	54.3236	0.485463	0.159031	0.326432	4	3
21.5847	54.4958	0.772944	0.247944	0.525	3	3
21.6569	54.8292	0.532035	0.232684	0.299351	3	3
22.1486	54.8347	0.360173	0.150216	0.209957	3	3
22.4486	54.4875	0.663636	0.269048	0.394589	4	3
23.0875	54.3681	0.372687	0.129075	0.243612	3	3
22.6097	54.5208	0.351082	0.155628	0.195455	3	3
23.1736	54.8653	0.291126	0.150758	0.140368	3	3
22.5375	54.6875	0.364286	0.186472	0.177814	3	3
22.8014	54.5931	0.346087	0.0643478	0.281739	3	3
22.2625	54.9375	0.402814	0.174567	0.228247	3	3
22.7375	54.2319	0.510573	0.0988987	0.411674	4	3
22.7736	54.9347	0.561688	0.115476	0.446212	3	3
22.2958	54.3181	0.430837	0.0854626	0.345374	4	3
23.0903	54.1986	0.579464	0.100446	0.479018	3	3
22.4486	54.8069	0.424242	0.225974	0.198268	3	3
23.9653	54.1514	0.632379	0.0628855	0.569493	3	3
24.1236	54.9292	0.593506	0.0564935	0.537013	3	3
23.8097	54.1931	0.709887	0.117655	0.592232	3	3
23.5403	54.1208	0.462821	0.0673077	0.395513	3	3
24.1681	54.5153	0.399351	0.188853	0.210498	3	3
23.2986	54.8986	0.935931	0.0199134	0.916017	3	3
23.4708	54.6014	0.265284	0.134389	0.130895	3	3
23.7986	54.8653	0.377706	0.165043	0.212662	3	3
24.1764	54.3569	0.374779	0.165708	0.209071	3	3
24.2625	54.8153	0.633505	0.18067	0.452835	3	3
25.0653	54.1458	0.487333	0.110778	0.376556	3	2
25.0903	54.4542	0.775278	0.172083	0.603194	3	3
24.2875	54.4236	0.730396	0.127313	0.603084	3	3
24.6875	53.9736	0.60905	0.0873303	0.521719	4	2
24.8375	54.7319	0.481674	0.100566	0.381109	3	3
24.3625	54.3486	0.560738	0.109228	0.45151	3	3
26.1931	54.7208	0.322294	0.129545	0.192749	3	2
25.9542	54.2208	0.553524	0.120374	0.43315	4	2
25.7653	54.4625	0.552863	0.138106	0.414758	3	2
25.6097	54.5347	0.609957	0.170779	0.439177	3	3
25.6097	54.1097	0.355157	0.126009	0.229148	4	2
25.3681	54.2347	0.4837	0.155507	0.328194	3	2
25.9653	54.6708	0.810606	0.0892857	0.72132	3	2
26.0958	54.6681	0.430736	0.139177	0.291558	3	2
26.3569	54.6569	0.956494	0.0172078	0.939286	3	2
26.4736	54.8486	0.515368	0.12132	0.394048	3	2
26.7403	54.0153	0.416368	0.218946	0.197422	4	2
26.6736	54.7514	0.591558	0.184524	0.407035	3	2
27.0875	54.4208	0.851542	0.0579295	0.793612	4	2
27.0514	54.1236	0.434444	0.148333	0.286111	4	2
26.2569	54.4819	0.470485	0.121586	0.348899	4	2
26.3014	54.2875	0.483921	0.138436	0.345485	4	2
26.9125	54.5764	0.456494	0.116558	0.339935	4	2
27.5181	54.7597	0.670346	0.135173	0.535173	4	2
27.4736	54.0847	0.467937	0.175224	0.292713	4	2
27.4014	54.4653	0.654185	0.120925	0.53326	4	2
27.7736	54.9347	0.620346	0.229221	0.391126	3	2
27.4764	54.3042	0.646476	0.132048	0.514427	4	2
27.3292	54.7236	0.596104	0.114069	0.482035	4	2
27.7375	54.3208	0.712996	0.0798458	0.63315	4	2
27.7431	54.2486	0.382159	0.123678	0.25848	4	2
28.3792	54.1875	0.600441	0.101982	0.498458	4	2
29.2097	54.4597	0.572467	0.0932819	0.479185	3	2
29.2042	54.8264	0.66441	0.101201	0.56321	3	2
28.3514	54.4458	0.462222	0.177778	0.284444	3	2
28.2347	54.5847	0.456061	0.170455	0.285606	4	2
28.7181	54.7458	0.703463	0.130519	0.572944	3	2
29.7431	54.3958	0.455947	0.15793	0.298018	3	2
29.5431	54.3736	0.494714	0.165859	0.328855	3	2
29.8153	54.1125	0.511333	0.149889	0.361444	3	2
29.6153	54.5208	0.574026	0.150216	0.42381	3	2
30.1347	54.4042	0.542952	0.112885	0.430066	3	2
29.3097	54.3292	0.541189	0.0789648	0.462225	3	2
29.4486	54.5958	0.400433	0.0725108	0.327922	3	2
29.7931	54.7486	0.534848	0.0942641	0.440584	3	2
29.8375	54.5264	0.175974	0.075	0.100974	3	2
30.1069	54.3125	0.403084	0.139868	0.263216	3	2
30.8708	54.6764	0.457359	0.170238	0.287121	3	2
30.7375	54.5319	0.300433	0.122944	0.177489	3	2
31.1931	54.1986	0.645595	0.0849119	0.560683	3	2
30.9569	54.3125	0.330396	0.102203	0.228194	3	2
31.1681	54.5792	0.414935	0.140368	0.274567	3	3
31.1097	54.9542	0.506061	0.129654	0.376407	3	3
30.3597	54.2931	0.462115	0.12533	0.336784	3	2
30.5486	54.7736	0.822511	0.0606061	0.761905	3	2
30.6431	54.2236	0.443612	0.144714	0.298899	3	2
31.0236	54.0014	0.465471	0.152018	0.313453	3	2
30.3764	54.5986	0.493939	0.117532	0.376407	3	2
31.9542	54.0847	0.337444	0.137332	0.200112	3	3
31.3125	54.0764	0.542825	0.139126	0.4037	3	2
31.3597	54.8458	0.537662	0.119481	0.418182	3	3
31.8875	54.3792	0.467181	0.130066	0.337115	3	3
31.3097	54.2764	0.399119	0.140088	0.259031	3	2
32.0514	54.2069	0.389091	0.19	0.199091	3	3
31.7986	54.2236	0.682599	0.114427	0.568172	3	3
32.1514	54.0153	0.450224	0.175785	0.274439	3	3
31.2625	54.0042	0.391928	0.130942	0.260987	3	2
31.5097	54.6764	0.698052	0.106602	0.59145	3	3
31.8681	54.6125	0.698052	0.0957792	0.602273	3	3
31.7264	54.9097	0.391775	0.161255	0.230519	3	3
32.2708	53.9875	0.376682	0.121076	0.255605	3	3
32.5264	54.4653	0.353744	0.135022	0.218722	4	3
33.1847	54.5403	0.303604	0.104505	0.199099	4	3
32.8514	53.9819	0.54457	0.138801	0.405769	5	3
32.6931	54.9153	0.554978	0.104329	0.450649	4	3
33.1153	54.1264	0.415859	0.124229	0.29163	5	3
32.3764	54.2708	0.442731	0.111233	0.331498	3	3
32.3486	54.3653	0.309471	0.152533	0.156938	3	3
33.9625	54.0042	0.458296	0.0834081	0.374888	4	3
34.0847	54.2486	0.50793	0.0843612	0.423568	5	3
34.1431	54.8208	0.97316	0.0125541	0.960606	5	3
33.3486	54.4764	0.744493	0.136564	0.60793	4	3
34.2125	54.3153	0.574229	0.243062	0.331167	5	3
34.7569	54.0903	0.578251	0.11648	0.461771	5	3
34.4097	54.4819	0.785049	0.078799	0.70625	5	3
34.3458	53.9792	0.560181	0.110407	0.449774	5	3
34.3347	54.1236	0.825556	0.0461111	0.779444	5	3
34.7069	54.2681	0.505727	0.0810573	0.42467	5	3
35.6597	54.0681	0.446861	0.0933857	0.353475	5	3
35.6347	54.3458	0.64978	0.0596916	0.590088	5	3
35.4958	54.0681	0.443498	0.0719731	0.371525	5	3
36.1597	54.3347	0.271145	0.113546	0.157599	5	3
35.7347	54.8125	0.615939	0.0765284	0.53941	5	3
35.7069	54.1931	0.588546	0.085022	0.503524	5	3
35.3125	54.4431	0.660573	0.0571586	0.603414	5	3
35.8319	54.0819	0.311435	0.0974215	0.214013	5	3
35.7569	54.5681	0.353463	0.0944805	0.258983	5	3
36.3236	54.5097	0.31464	0.0897523	0.224887	5	3
37.1875	54.0653	0.569731	0.0651345	0.504596	6	3
36.4708	54.4597	0.671729	0.113902	0.557827	5	3
36.3958	54.9347	0.812121	0.0489177	0.763203	5	3
36.8264	54.0819	0.668578	0.111812	0.556766	5	3
36.7847	54.8403	0.860606	0.0558442	0.804762	5	3
36.9708	54.0597	0.46435	0.0998879	0.364462	5	3
37.7403	54.4597	0.460352	0.150881	0.309471	6	3
38.1264	54.4458	0.337445	0.157709	0.179736	6	3
38.2042	54.5875	0.328788	0.155736	0.173052	6	3
37.4708	54.4458	0.494714	0.121806	0.372907	6	3
37.7931	54.7069	0.454545	0.134199	0.320346	5	3
37.5903	54.6625	0.178139	0.0890693	0.0890693	5	3
37.2958	54.6375	0.417316	0.126407	0.290909	5	3
37.4125	54.5569	0.51645	0.0872294	0.429221	5	3
37.9847	54.0708	0.278251	0.139126	0.139126	6	3
37.3264	54.1542	0.61674	0.0991189	0.517621	6	3
37.2375	53.9681	0.473303	0.0963801	0.376923	6	3
37.5236	53.9931	0.286996	0.112108	0.174888	6	3
38.2431	54.7042	0.422078	0.161255	0.260823	6	3
39.0625	54.3792	0.323348	0.137445	0.185903	6	3
39.2208	54.5069	0.380519	0.170779	0.20974	6	3
38.3958	54.4903	0.432035	0.179221	0.252814	6	3
38.5264	54.3403	0.331498	0.110683	0.220815	6	3
39.0181	54.7264	0.475974	0.108117	0.367857	6	3
38.4153	53.9792	0.386425	0.111765	0.274661	6	3
38.9458	54.8319	0.501299	0.131602	0.369697	6	3
38.6292	54.7736	0.368182	0.158117	0.210065	6	3
38.4347	54.2208	0.307269	0.111784	0.195485	6	3
38.7792	54.8625	0.425325	0.113095	0.312229	5	3
38.5264	54.5486	0.261087	0.124022	0.137065	6	3
39.2208	54.2431	0.246313	0.118548	0.127765	6	3
38.9569	54.0986	0.304933	0.152466	0.152466	6	3
39.0819	54.5903	0.255628	0.123485	0.132143	6	3
38.6597	54.2708	0.307269	0.118392	0.188877	6	3
39.5819	54.8153	0.327489	0.1421	0.18539	6	3
39.7042	54.4431	0.398899	0.13337	0.265529	6	3
39.9431	54.5097	0.294805	0.145238	0.149567	6	3
39.8486	54.1236	0.200667	0.100333	0.100333	6	3
39.2431	54.7569	0.336245	0.144105	0.19214	6	3
39.6097	54.7014	0.341126	0.164069	0.177056	6	3
40.0681	54.3347	0.296035	0.148018	0.148018	6	3
39.4458	54.7431	0.283983	0.122511	0.161472	6	3
39.8514	54.8042	0.57316	0.111255	0.461905	5	3
39.6903	54.6347	0.206926	0.0796537	0.127273	6	3
40.0347	54.5625	0.406341	0.166585	0.239756	6	3
40.0764	53.9931	0.137668	0.0710762	0.0665919	6	3
39.9736	54.0375	0.289686	0.126906	0.16278	6	3
39.3986	54.3792	0.44207	0.139537	0.302533	6	3
39.4514	54.5958	0.192424	0.0962121	0.0962121	6	3
40.1264	54.1875	0.257709	0.128855	0.128855	6	3
40.7625	54.3764	0.354286	0.155714	0.198571	6	3
40.7069	53.9986	0.379372	0.187444	0.191928	6	3
41.1431	54.0514	0.419731	0.200897	0.218834	6	3
40.2569	54.3486	0.458409	0.15875	0.299659	6	3
40.7681	54.2542	0.551762	0.112885	0.438877	6	3
40.3625	54.5264	0.275325	0.137662	0.137662	6	3
40.7958	54.1625	0.621366	0.138877	0.482489	6	3
40.3792	54.3097	0.496035	0.148899	0.347137	6	3
40.2375	54.6625	0.429437	0.14329	0.286147	6	3
40.6875	54.0736	0.762556	0.0987668	0.663789	6	3
41.3847	53.9986	0.389238	0.18565	0.203587	6	3
42.1708	54.9069	0.774242	0.116558	0.657684	7	3
41.2708	54.5319	0.599567	0.124459	0.475108	6	3
41.9819	54.4514	0.36674	0.159141	0.207599	6	3
41.2931	54.0819	0.378924	0.164798	0.214126	6	3
41.8458	54.5431	0.471212	0.159848	0.311364	6	3
41.9347	54.1486	0.190749	0.0909692	0.0997797	6	3
41.7792	54.7153	0.58658	0.141775	0.444805	6	3
41.4986	54.0514	0.391704	0.195852	0.195852	6	3
42.1764	54.5819	0.378139	0.182576	0.195563	7	3
41.4514	54.7431	0.652381	0.131385	0.520996	6	3
41.3431	54.3097	0.560132	0.136894	0.423238	6	3
43.0819	54.7875	0.802381	0.0656926	0.736688	7	3
42.2875	54.1347	0.329736	0.164868	0.164868	6	3
42.9375	54.0736	0.556951	0.0946188	0.462332	6	3
42.4208	54.0792	0.846413	0.102578	0.743834	6	3
42.5653	54.6903	0.611472	0.11526	0.496212	7	3
42.2986	54.3375	0.599119	0.138767	0.460352	6	3
42.3986	54.5986	0.441342	0.142749	0.298593	7	3
43.0708	54.0931	0.373318	0.184417	0.188901	6	3
42.9403	54.8736	0.345455	0.170563	0.174892	7	3
43.5153	54.6819	0.607143	0.141234	0.465909	7	3
43.8625	54.6292	0.311688	0.127706	0.183983	7	3
43.5653	54.5847	0.32684	0.122294	0.204545	7	3
43.6931	54.0486	0.330942	0.158744	0.172197	6	3
43.2431	54.5319	0.58658	0.13961	0.44697	6	3
43.9042	54.7042	0.57381	0.124567	0.449242	7	3
43.9542	54.1597	0.600881	0.13304	0.467841	6	3
43.3542	54.1431	0.218349	0.1	0.118349	6	3
43.9653	54.8292	0.34632	0.158009	0.188312	7	3
43.2264	54.2931	0.487885	0.184471	0.303414	6	3
43.7292	53.9681	0.255204	0.127602	0.127602	6	3
43.5319	54.3264	0.403744	0.186454	0.217291	6	3
43.4569	54.3903	0.302203	0.151101	0.151101	6	3
44.5653	54.9236	0.291126	0.123918	0.167208	6	3
45.1458	54.6931	0.311472	0.0951299	0.216342	6	3
44.4847	54.6181	0.46342	0.162446	0.300974	6	3
44.6736	54.6347	0.204329	0.102165	0.102165	6	3
44.5931	54.5486	0.33355	0.149459	0.184091	6	3
44.9625	54.5042	0.365584	0.124351	0.241234	6	3
44.5292	54.1792	0.221366	0.110683	0.110683	6	3
44.9208	54.5931	0.524026	0.112662	0.411364	6	3
44.6569	53.9625	0.233258	0.116629	0.116629	6	3
44.3764	54.3153	0.503744	0.0954846	0.40826	6	3
44.8958	54.7125	0.359091	0.147078	0.212013	6	3
44.5458	54.2792	0.303084	0.138326	0.164758	6	3
44.4458	54.8819	0.83658	0.0849567	0.751623	6	3
44.9292	54.0375	0.286323	0.138677	0.147646	6	3
45.6181	54.6986	0.24632	0.105844	0.140476	6	3
45.8042	54.4014	0.375991	0.086674	0.289317	6	3
45.5208	54.5375	0.23658	0.105303	0.131277	6	3
45.7931	54.2181	0.313877	0.117291	0.196586	6	3
46.0319	54.5958	0.224675	0.0971861	0.127489	6	3
45.2792	54.0792	0.404955	0.170946	0.234009	6	3
45.3625	54.6181	0.445455	0.133983	0.311472	6	3
46.0875	54.4736	0.198678	0.0905286	0.10815	6	3
46.0097	54.7625	0.32381	0.0969697	0.22684	6	3
46.1681	54.2542	0.252863	0.117621	0.135242	6	3
45.5125	54.3097	0.383921	0.132489	0.251432	6	3
45.2653	54.2014	0.301322	0.0713656	0.229956	6	3
46.9903	54.8542	0.955844	0.0147186	0.941126	7	3
46.5319	54.7903	0.341342	0.13171	0.209632	6	3
46.3375	54.4542	0.196476	0.0960352	0.100441	6	3
46.7125	54.7347	0.492045	0.132386	0.359659	7	3
47.1458	54.1347	0.302643	0.140308	0.162335	6	3
46.8986	54.4708	0.237225	0.0789648	0.15826	7	3
46.3375	54.6458	0.419913	0.116883	0.30303	6	3
47.1486	54.5375	0.295022	0.136688	0.158333	7	3
47.0653	54.4819	0.454185	0.174229	0.279956	7	3
46.5486	54.3931	0.299559	0.114537	0.185022	6	3
46.9597	54.3875	0.357048	0.143282	0.213767	7	3
47.7708	54.0181	0.529148	0.0829596	0.446188	5	3
47.9931	54.4986	0.171429	0.0857143	0.0857143	5	3
47.5264	54.1292	0.67533	0.0997797	0.575551	5	3
47.8097	54.4903	0.238095	0.108225	0.12987	5	3
47.9014	54.7819	0.292641	0.0943723	0.198268	5	3
47.6319	54.6569	0.105628	0.0528139	0.0528139	6	3
47.9931	54.5903	0.163636	0.0818182	0.0818182	5	3
47.5569	53.9736	0.297059	0.141742	0.155317	5	3
48.0347	54.0986	0.0816144	0.0408072	0.0408072	5	3
48.1208	54.5931	0.178571	0.0892857	0.0892857	5	3
47.9542	54.4181	0.320925	0.131828	0.189097	5	3
47.3958	54.2625	0.457709	0.195815	0.261894	6	3
47.3931	54.6819	0.227056	0.107035	0.120022	7	3
47.4986	54.7486	0.198918	0.0778139	0.121104	6	3
48.2236	54.1819	0.254846	0.127423	0.127423	5	3
48.3375	54.0847	0.627803	0.100897	0.526906	5	3
49.2042	54.3153	0.194934	0.0754405	0.119493	4	3
48.2875	54.5375	0.484416	0.0777056	0.40671	5	3
48.3042	54.9569	0.300649	0.0464286	0.254221	5	3
48.5042	54.9153	0.18355	0.0809524	0.102597	5	3
49.0542	54.2514	0.2837	0.0911894	0.192511	5	3
48.8125	54.2986	0.119604	0.0553965	0.064207	5	3
49.0486	54.8319	0.187879	0.0939394	0.0939394	5	3
49.0514	54.0458	0.254036	0.0754484	0.178587	4	3
49.2875	54.1792	0.570044	0.124229	0.445815	4	3
49.5292	54.9542	0.235931	0.0984848	0.137446	5	3
49.6681	54.3792	0.653524	0.104295	0.549229	4	3
49.7847	54.1597	0.297137	0.135352	0.161784	4	3
49.9958	54.6458	0.69026	0.0724026	0.617857	5	3
50.0792	54.2764	0.476652	0.112775	0.363877	5	3
49.4708	54.0236	0.171076	0.0765695	0.0945067	4	3
49.6014	54.7847	0.271861	0.101299	0.170563	5	3
49.4653	54.7597	0.209307	0.0959957	0.113312	4	3
49.7875	53.9847	0.251131	0.118778	0.132353	4	3
49.6708	54.6931	0.476623	0.145238	0.331385	5	3
51.0708	54.1875	0.584361	0.0895374	0.494824	3	3
50.4986	54.7819	0.818398	0.0680736	0.750325	5	3
50.5625	54.0958	0.464574	0.122422	0.342152	4	3
50.7014	54.3958	0.353524	0.152533	0.200991	4	3
50.6208	54.8847	0.491558	0.128896	0.362662	5	3
50.8514	54.1875	0.408811	0.0898678	0.318943	3	3
50.5431	54.3625	0.388767	0.137115	0.251652	5	3
50.6569	54.6958	0.49697	0.120779	0.37619	5	3
50.6903	53.9792	0.359729	0.123303	0.236425	4	3
50.2431	53.9875	0.444843	0.128251	0.316592	4	3
50.8458	54.6514	0.598918	0.0959957	0.502922	4	3
51.5625	54.7736	0.259957	0.127814	0.132143	3	3
51.5042	54.3347	0.536344	0.182269	0.354075	3	3
52.0458	54.3625	0.323348	0.152863	0.170485	3	3
51.7764	54.4042	0.220044	0.105617	0.114427	3	3
51.9319	54.2097	0.337445	0.168722	0.168722	3	3
51.8792	54.1264	0.309276	0.170475	0.138801	3	3
51.4264	54.0208	0.181839	0.0909193	0.0909193	3	3
51.2292	54.7125	0.3	0.145536	0.154464	3	3
52.2069	54.9236	0.289177	0.146753	0.142424	3	3
52.1903	54.0097	0.30157	0.170964	0.130605	3	3
52.2125	54.6569	0.320996	0.160498	0.160498	3	3
51.7625	54.3236	0.303304	0.114207	0.189097	3	3
52.5958	54.2264	0.238767	0.119383	0.119383	3	3
52.9486	54.6125	0.388312	0.166017	0.222294	3	3
52.6486	54.8708	0.362554	0.142316	0.220238	3	3
52.6153	54.5042	0.349567	0.142316	0.207251	3	3
53.0819	54.6792	0.358009	0.168182	0.189827	3	3
52.6653	54.1292	0.262115	0.135463	0.126652	3	3
53.0514	54.2736	0.315639	0.122577	0.193062	3	3
53.1792	54.7569	0.474561	0.11886	0.355702	3	3
52.4375	54.3931	0.236784	0.122797	0.113987	3	3
52.5208	54.1125	0.291556	0.150222	0.141333	3	3
52.9486	54.5375	0.519048	0.142641	0.376407	3	3
52.8653	54.6819	0.3	0.147788	0.152212	3	3
52.5264	54.6681	0.193074	0.0965368	0.0965368	3	3
53.9597	54.8736	0.480303	0.166558	0.313745	3	3
53.4292	54.9514	0.407143	0.152056	0.255087	3	3
53.3292	54.7625	0.519264	0.108117	0.411147	3	3
53.7375	54.7847	0.282251	0.082684	0.199567	3	3
54.1986	54.0792	0.447534	0.163229	0.284305	3	3
53.3653	54.5097	0.260823	0.128247	0.132576	3	3
53.6736	54.0097	0.278251	0.139126	0.139126	3	3
54.0597	54.6875	0.39026	0.130195	0.260065	3	3
53.5347	54.1431	0.467401	0.121366	0.346035	3	3
54.1736	54.6292	0.36342	0.131926	0.231494	3	3
53.4347	54.6208	0.329221	0.125649	0.203571	3	3
54.0819	54.2958	0.345374	0.144053	0.201322	3	3
53.9236	54.7875	0.387446	0.113636	0.27381	3	3
53.3153	54.2069	0.578634	0.130727	0.447907	3	3
54.0319	54.3986	0.415859	0.122026	0.293833	3	3
54.4403	54.2875	0.746256	0.0933921	0.652863	3	3
54.8264	54.0486	0.247085	0.123543	0.123543	4	3
55.0986	54.2597	0.198458	0.0948238	0.103634	4	3
54.9153	54.1431	0.136344	0.0681718	0.0681718	4	3
54.4292	54.0458	0.386996	0.171076	0.215919	4	3
54.8514	54.6792	0.390909	0.156494	0.234416	3	3
55.2208	54.2986	0.21674	0.10837	0.10837	4	3
55.0736	54.0431	0.133408	0.066704	0.066704	4	3
54.6792	54.4764	0.16674	0.08337	0.08337	3	3
54.7931	54.5819	0.171861	0.0859307	0.0859307	3	3
54.5931	54.7708	0.433766	0.14329	0.290476	3	3
54.7403	54.2403	0.229018	0.114509	0.114509	4	3
55.1014	54.5319	0.359091	0.149242	0.209848	3	3
54.2569	53.9875	0.468161	0.130942	0.33722	4	3
55.0681	54.9014	0.244156	0.104762	0.139394	3	3
54.4458	54.2153	0.463216	0.216189	0.247026	3	3
55.3125	54.9069	0.237446	0.0646104	0.172835	3	3
55.8708	54.8708	0.231169	0.11342	0.117749	3	3
56.1736	54.8931	0.246104	0.123052	0.123052	3	3
55.6708	54.1764	0.230176	0.101872	0.128304	4	3
55.3792	54.6014	0.192544	0.0962719	0.0962719	3	3
55.5819	54.6903	0.244156	0.122078	0.122078	3	3
55.8792	54.3903	0.567841	0.145154	0.422687	4	3
56.2153	54.8042	0.350254	0.159898	0.190355	3	3
55.8653	54.7097	0.373593	0.141342	0.232251	3	3
55.3014	54.0569	0.280269	0.13565	0.144619	4	3
55.4486	54.3069	0.25022	0.12511	0.12511	4	3
55.9514	54.3208	0.25837	0.12478	0.13359	4	3
55.9153	54.5236	0.292641	0.14632	0.14632	4	3
55.6597	54.4042	0.302863	0.147026	0.155837	4	3
55.7681	53.9847	0.345928	0.163914	0.182014	4	3
55.6514	54.9236	0.313203	0.156602	0.156602	3	3
56.7458	54.7542	0.471212	0.142532	0.32868	4	3
56.8792	54.3153	0.684802	0.118612	0.566189	5	3
56.6014	54.4431	0.51674	0.115198	0.401542	4	3
56.4264	54.6181	0.46039	0.134957	0.325433	4	3
56.3375	54.6819	0.32987	0.158442	0.171429	4	3
56.2736	54.4792	0.355727	0.113987	0.24174	4	3
56.7875	54.1542	0.853744	0.1	0.753744	5	3
58.7875	54.0847	0.505605	0.113789	0.391816	4	3
58.8875	53.9792	0.28009	0.137783	0.142308	4	3
59.0986	54.3931	0.380396	0.172577	0.207819	4	3
59.1597	54.1375	0.345595	0.172797	0.172797	4	3
59.9319	54.5292	0.242826	0.117065	0.125761	4	3
59.8597	54.4069	0.157048	0.0785242	0.0785242	4	3
60.1514	54.0736	0.292601	0.1463	0.1463	4	3
59.8625	54.8125	0.374107	0.186607	0.1875	4	3
60.1181	54.5486	0.638095	0.0722944	0.565801	4	3
59.8431	54.2375	0.545154	0.175661	0.369493	4	3
60.0903	54.2653	0.408811	0.169163	0.239648	4	3
59.8931	54.0736	0.233408	0.116704	0.116704	4	3
59.4764	54.2069	0.377753	0.160242	0.217511	4	3
60.2208	54.1958	0.399119	0.199559	0.199559	4	3
59.5014	54.3708	0.385242	0.192621	0.192621	4	3
59.7542	54.7347	0.352381	0.163203	0.189177	4	3
59.3181	54.1236	0.268667	0.143222	0.125444	4	3
59.6542	54.3097	0.246696	0.125551	0.121145	4	3
61.2042	54.1792	0.363656	0.181828	0.181828	4	3
60.9931	54.8014	0.445671	0.131926	0.313745	4	3
60.8653	53.9931	0.442825	0.100336	0.342489	4	3
60.6181	54.0431	0.498879	0.141816	0.357063	4	3
61.1597	54.2514	0.1837	0.0918502	0.0918502	4	3
61.1903	54.0208	0.220852	0.110426	0.110426	4	3
60.8486	54.1569	0.828414	0.0551762	0.773238	4	3
61.0653	54.6042	0.352381	0.17619	0.17619	4	3
60.3403	54.6847	0.509524	0.142208	0.367316	4	3
60.2375	54.3653	0.304933	0.14574	0.159193	4	3
61.0514	53.9986	0.317713	0.156614	0.161099	4	3
60.5097	54.3264	0.551982	0.14163	0.410352	4	3
60.3208	54.4458	0.377753	0.173458	0.204295	4	3
61.1542	54.8931	0.448268	0.170022	0.278247	4	3
61.2764	54.3431	0.400881	0.160793	0.240088	4	3
61.4847	54.8069	0.533857	0.154821	0.379036	4	3
62.1236	54.2236	0.283721	0.14186	0.14186	3	3
61.6458	54.1514	0.334581	0.167291	0.167291	4	3
61.7458	54.5153	0.337798	0.168899	0.168899	4	3
61.9875	54.2736	0.310573	0.155286	0.155286	4	3
61.3097	54.8458	0.339827	0.169913	0.169913	4	3
61.7875	54.0542	0.385202	0.192601	0.192601	4	3
61.7486	54.8792	0.382589	0.191295	0.191295	4	3
61.7597	54.7375	0.434848	0.158983	0.275866	4	3
61.3514	54.6181	0.518834	0.133857	0.384978	4	3
62.1347	54.1486	0.277533	0.138767	0.138767	3	3
61.9653	54.1042	0.356726	0.178363	0.178363	3	3
61.2375	54.6597	0.318584	0.159292	0.159292	4	3
62.0625	54.7542	0.390693	0.17803	0.212662	4	3
61.5014	54.3569	0.45	0.173113	0.276887	4	3
62.4042	53.9597	0.240271	0.120136	0.120136	3	4
62.5736	54.4208	0.34207	0.162225	0.179846	3	3
62.6569	54.0736	0.338117	0.169058	0.169058	3	3
62.8681	54.6292	0.344156	0.172078	0.172078	3	3
63.1125	54.3486	0.350229	0.177408	0.172821	3	3
62.8931	54.0236	0.280717	0.140359	0.140359	3	4
62.3458	54.2625	0.421396	0.199437	0.221959	3	3
62.3431	54.4792	0.230396	0.0953744	0.135022	4	3
62.5319	54.2625	0.287445	0.143722	0.143722	3	3
62.6569	54.8903	0.358784	0.179392	0.179392	4	3
62.8625	54.9347	0.354978	0.175325	0.179654	4	3
62.6486	54.6097	0.311384	0.137835	0.173549	4	3
62.6597	54.8153	0.40787	0.199306	0.208565	4	3
63.0014	54.9014	0.427511	0.213755	0.213755	4	3
62.4264	54.1097	0.313453	0.154484	0.158969	3	3
62.5181	54.6403	0.418095	0.123333	0.294762	4	3
63.0986	54.1486	0.411454	0.205727	0.205727	3	3
63.9819	54.0347	0.342601	0.1713	0.1713	4	4
63.5014	54.8403	0.449558	0.211504	0.238053	3	3
63.6875	54.8736	0.335931	0.167965	0.167965	3	3
63.9292	54.1375	0.356167	0.178084	0.178084	4	4
[truncated: 58,407 more rows]
